# Supplementary material for: Endogenous TOM20 Proximity Labeling: A Swiss-Knife for the Study of Mitochondrial Proteins in Human Cells
Source: Int J Mol Sci. 2023 May 31;24(11):9604. doi: 10.3390/ijms24119604 (PMC10253763; doi:10.3390/ijms24119604)
Supplement: Supplementary file 1 [file ijms-24-09604-s001.zip]

Archive with 1 entries (1 files):
- ijms-2383907-supplementary.csv
