# Supplementary material for: Endogenous TOM20 Proximity Labeling: A Swiss-Knife for the Study of Mitochondrial Proteins in Human Cells
Source: Int J Mol Sci. 2023 May 31;24(11):9604. doi: 10.3390/ijms24119604 (PMC10253763; doi:10.3390/ijms24119604)
Supplement: Supplementary file 1 [file ijms-24-09604-s001.zip › ijms-2383907-supplementary.csv]

Protein.Group	Protein.ID	Accession	Significance	Coverage....	Peptides	Unique	PTM	CPT1A.A1.Area	CPT1A.A2.Area	CPT1A.B1.Area	CPT1A.B2.Area	CPT1A.C1.Area	CPT1A.C2.Area	TOM20-mTb.A1.Area	TOM20-mTb.A2.Area	TOM20-mTb.B1.Area	TOM20-mTb.B2.Area	CPT1A.A1.Area..top.3.peptides.	CPT1A.A2.Area..top.3.peptides.	CPT1A.B1.Area..top.3.peptides.	CPT1A.B2.Area..top.3.peptides.	CPT1A.C1.Area..top.3.peptides.	CPT1A.C2.Area..top.3.peptides.	TOM20-mTb.A1.Area..top.3.peptides.	TOM20-mTb.A2.Area..top.3.peptides.	TOM20-mTb.B1.Area..top.3.peptides.	TOM20-mTb.B2.Area..top.3.peptides.	Sample.Profile..Ratio.	CPT1A.Area	TOM20-mTb.Area	CPT1A.Area..top.3.peptides.	TOM20-mTb..top.3.peptides.	Group.Profile..Ratio.	Avg..Mass	Description	Gene	Log2FC	Pval
330	97311	B4DXV9	115,4	37	13	13		63,291	0	0	0	0	0	134870	128970	170130	143490	0	0	0	0	0	0	73515	70599	102880	74236	-:-:-:-:-:-:64.00:64.00:64.00:64.00	63,291	146100	0	80306	64	46106	Protein arginine methyltransferase NDUFAF7 OS=Homo sapiens OX=9606 PE=2 SV=1	NDUFAF7	6	3,98E-116
848	104001	P82673	106,64	11	3	3		0	0	0	0	0	0	5169,7	7242,3	7920,5	8314	0	0	0	0	0	0	5169,7	7242,3	7920,5	8314	-:-:-:-:-:-:64.00:64.00:64.00:64.00	0	7161,6	0	7161,6	64	36844	28S ribosomal protein S35 mitochondrial OS=Homo sapiens OX=9606 GN=MRPS35 PE=1 SV=1	MRPS35	6	2,29E-107
833	107425	Q8TB36	105,69	23	8	1		0	0	0	0	0	0	4335,6	3964,1	5811,8	5242,5	0	0	0	0	0	0	4335,6	3964,1	5811,8	5242,5	-:-:-:-:-:-:64.00:64.00:64.00:64.00	0	4838,5	0	4838,5	64	41346	Ganglioside-induced differentiation-associated protein 1 OS=Homo sapiens OX=9606 GN=GDAP1 PE=1 SV=3	GDAP1	6	2,04E-106
2545	120397	Q5U5X0	105,68	14	1	1		0	0	0	0	0	0	4100,6	4502,8	5788,6	5703,7	0	0	0	0	0	0	4100,6	4502,8	5788,6	5703,7	-:-:-:-:-:-:64.00:64.00:64.00:64.00	0	5023,9	0	5023,9	64	11955	Complex III assembly factor LYRM7 OS=Homo sapiens OX=9606 GN=LYRM7 PE=1 SV=1	LYRM7	6	2,09E-106
2251	106425	A0A2R8YEZ0	105,43	8	3	3		0	0	0	0	0	0	6682,5	6926,4	9440,1	7343,2	0	0	0	0	0	0	6682,5	6926,4	9440,1	7343,2	-:-:-:-:-:-:64.00:64.00:64.00:64.00	0	7598,1	0	7598,1	64	53044	Protein ABHD18 OS=Homo sapiens OX=9606 GN=ABHD18 PE=1 SV=1	ABHD18	6	3,72E-106
290	99611	P56181-2	104,49	33	13	1		0	0	0	0	0	0	10516	10171	15388	8702,7	0	0	0	0	0	0	10516	10171	15388	8702,7	-:-:-:-:-:-:64.00:64.00:64.00:64.00	0	11194	0	11194	64	50984	Isoform 2 of NADH dehydrogenase [ubiquinone] flavoprotein 3 mitochondrial OS=Homo sapiens OX=9606 GN=NDUFV3	NDUFV3	6	3,24E-105
1828	104836	B2RBJ8	104,37	5	2	2		0	0	0	0	0	0	3626,9	4024,9	5320,8	3989,9	0	0	0	0	0	0	3626,9	4024,9	5320,8	3989,9	-:-:-:-:-:-:64.00:64.00:64.00:64.00	0	4240,6	0	4240,6	64	57433	Glutamyl-tRNA(Gln) amidotransferase subunit A mitochondrial OS=Homo sapiens OX=9606 GN=QRSL1 PE=2 SV=1	QRSL1	6	4,27E-105
2124	103036	A0A0U1RRK1	103,37	8	2	2		0	0	0	0	0	0	6678,9	5857,9	8208,8	4676,1	0	0	0	0	0	0	6678,9	5857,9	8208,8	4676,1	-:-:-:-:-:-:64.00:64.00:64.00:64.00	0	6355,4	0	6355,4	64	54928	Calcium uptake protein 1 mitochondrial OS=Homo sapiens OX=9606 GN=MICU1 PE=1 SV=1	MICU1	6	4,27E-104
1847	102532	Q96QE5	103,11	8	2	2		0	0	0	0	0	0	3842,5	3518,7	4500,1	3081,5	0	0	0	0	0	0	3842,5	3518,7	4500,1	3081,5	-:-:-:-:-:-:64.00:64.00:64.00:64.00	0	3735,7	0	3735,7	64	41676	Transcription elongation factor mitochondrial OS=Homo sapiens OX=9606 GN=TEFM PE=1 SV=1	TEFM	6	7,76E-104
1903	100580	A0A2R8YFH3	103,04	7	3	3		0	0	0	0	0	0	3396,1	3870,3	4927	4191	0	0	0	0	0	0	3396,1	3870,3	4927	4191	-:-:-:-:-:-:64.00:64.00:64.00:64.00	0	4096,1	0	4096,1	64	70472	Protein SERAC1 OS=Homo sapiens OX=9606 GN=SERAC1 PE=1 SV=1	SERAC1	6	9,12E-104
2869	115244	Q5T1C6	102,34	13	3	3		0	0	0	0	0	0	3185,8	4086,7	4468,9	4278,7	0	0	0	0	0	0	3185,8	4086,7	4468,9	4278,7	-:-:-:-:-:-:64.00:64.00:64.00:64.00	0	4005	0	4005	64	27130	Acyl-coenzyme A thioesterase THEM4 OS=Homo sapiens OX=9606 GN=THEM4 PE=1 SV=1	THEM4	6	4,57E-103
334	97598	O94925	102,29	25	11	1	Oxidation (M)	0	0	0	0	0	0	2140	2300,8	2958,7	2012,9	0	0	0	0	0	0	2140	2300,8	2958,7	2012,9	-:-:-:-:-:-:64.00:64.00:64.00:64.00	0	2353,1	0	2353,1	64	73461	Glutaminase kidney isoform mitochondrial OS=Homo sapiens OX=9606 GN=GLS PE=1 SV=1	GLS	6	5,13E-103
2505	105232	Q4G0N4	101,56	3	1	1		0	0	0	0	0	0	1494,6	1529,8	2282,4	1587,3	0	0	0	0	0	0	1494,6	1529,8	2282,4	1587,3	-:-:-:-:-:-:64.00:64.00:64.00:64.00	0	1723,5	0	1723,5	64	49433	NAD kinase 2 mitochondrial OS=Homo sapiens OX=9606 GN=NADK2 PE=1 SV=2	NADK2	6	2,75E-102
1040	98487	Q9P2I0	100,98	4	2	2		0	0	0	0	0	0	2257,9	2149,7	3039,7	2310,1	0	0	0	0	0	0	2257,9	2149,7	3039,7	2310,1	-:-:-:-:-:-:64.00:64.00:64.00:64.00	0	2439,3	0	2439,3	64	88487	Cleavage and polyadenylation specificity factor subunit 2 OS=Homo sapiens OX=9606 GN=CPSF2 PE=1 SV=2	CPSF2	6	1,05E-101
2169	102884	Q96A73-2	100,51	13	2	2		0	0	0	0	0	0	3050,3	2628,7	3110	2256,9	0	0	0	0	0	0	3050,3	2628,7	3110	2256,9	-:-:-:-:-:-:64.00:64.00:64.00:64.00	0	2761,5	0	2761,5	64	31312	Isoform 2 of Putative monooxygenase p33MONOX OS=Homo sapiens OX=9606 GN=KIAA1191	KIAA1191	6	3,09E-101
1644	100725	A0A024R9D8	99,35	2	1	1		0	0	0	0	0	0	1019,7	1152,7	1415,2	877,21	0	0	0	0	0	0	1019,7	1152,7	1415,2	877,21	-:-:-:-:-:-:64.00:64.00:64.00:64.00	0	1116,2	0	1116,2	64	103608	Sperm associated antigen 1 isoform CRA_b OS=Homo sapiens OX=9606 GN=SPAG1 PE=4 SV=1	SPAG1	6	4,47E-100
1790	105353	Q7KZA3	99,33	3	1	1		0	0	0	0	0	0	2071,2	2068,9	2821,9	2341,6	0	0	0	0	0	0	2071,2	2068,9	2821,9	2341,6	-:-:-:-:-:-:64.00:64.00:64.00:64.00	0	2325,9	0	2325,9	64	47132	Ferrochelatase OS=Homo sapiens OX=9606 GN=DKFZp686P18130 PE=2 SV=1	FECH	6	4,68E-100
1126	99708	A0A024R9Y7	99,25	5	2	1		0	0	0	0	0	0	1774	1826,2	2930	2313,8	0	0	0	0	0	0	1774	1826,2	2930	2313,8	-:-:-:-:-:-:64.00:64.00:64.00:64.00	0	2211	0	2211	64	64954	Melanoma antigen family D 2 isoform CRA_a OS=Homo sapiens OX=9606 GN=MAGED2 PE=4 SV=1	MAGED2	6	5,62E-100
2361	107214	Q9NVT9	99,18	8	1	1	Acetylation (N-term)	0	0	0	0	0	0	1365,7	1265,4	1677,4	1143,9	0	0	0	0	0	0	1365,7	1265,4	1677,4	1143,9	-:-:-:-:-:-:64.00:64.00:64.00:64.00	0	1363,1	0	1363,1	64	31281	Armadillo repeat-containing protein 1 OS=Homo sapiens OX=9606 GN=ARMC1 PE=1 SV=1	ARMC1	6	6,61E-100
1679	101148	Q15464	98,99	3	1	1		0	0	0	0	0	0	1131,8	1652,9	1839,6	1794,8	0	0	0	0	0	0	1131,8	1652,9	1839,6	1794,8	-:-:-:-:-:-:64.00:64.00:64.00:64.00	0	1604,8	0	1604,8	64	55042	SH2 domain-containing adapter protein B OS=Homo sapiens OX=9606 GN=SHB PE=1 SV=2	SHB	6	1,02E-99
3216	115057	Q5TEU4	98,64	6	1	1		0	0	0	0	0	0	2678,3	2203,1	1586,9	1742,1	0	0	0	0	0	0	2678,3	2203,1	1586,9	1742,1	-:-:-:-:-:-:64.00:64.00:64.00:64.00	0	2052,6	0	2052,6	64	38918	Arginine-hydroxylase NDUFAF5 mitochondrial OS=Homo sapiens OX=9606 GN=NDUFAF5 PE=1 SV=1	NDUFAF5	6	2,29E-99
2264	115542	Q96GC5	98,36	6	1	1		0	0	0	0	0	0	1386,1	2180	2329,7	2141,2	0	0	0	0	0	0	1386,1	2180	2329,7	2141,2	-:-:-:-:-:-:64.00:64.00:64.00:64.00	0	2009,3	0	2009,3	64	23935	39S ribosomal protein L48 mitochondrial OS=Homo sapiens OX=9606 GN=MRPL48 PE=1 SV=2	MRPL48	6	4,37E-99
1815	102047	Q5T3I0	97,9	3	1	1		0	0	0	0	0	0	906,36	699,03	949,85	665,07	0	0	0	0	0	0	906,36	699,03	949,85	665,07	-:-:-:-:-:-:64.00:64.00:64.00:64.00	0	805,08	0	805,08	64	50381	G patch domain-containing protein 4 OS=Homo sapiens OX=9606 GN=GPATCH4 PE=1 SV=2	GPATCH4	6	1,26E-98
1907	102413	P30038	97,89	3	1	1		0	0	0	0	0	0	1944	1691,7	2008,9	1464,7	0	0	0	0	0	0	1944	1691,7	2008,9	1464,7	-:-:-:-:-:-:64.00:64.00:64.00:64.00	0	1777,3	0	1777,3	64	61720	Delta-1-pyrroline-5-carboxylate dehydrogenase mitochondrial OS=Homo sapiens OX=9606 GN=ALDH4A1 PE=1 SV=3	ALDH4A1	6	1,29E-98
2415	104277	Q9HA77	97,69	2	1	1		0	0	0	0	0	0	926,49	687,34	981,01	967,44	0	0	0	0	0	0	926,49	687,34	981,01	967,44	-:-:-:-:-:-:64.00:64.00:64.00:64.00	0	890,57	0	890,57	64	62224	Probable cysteine--tRNA ligase mitochondrial OS=Homo sapiens OX=9606 GN=CARS2 PE=1 SV=1	CARS2	6	2,04E-98
342	97471	Q5T9A4	97,62	17	13	1	Acetylation (N-term)	0	0	0	0	0	0	1080,8	1442,2	1503,2	1907,3	0	0	0	0	0	0	1080,8	1442,2	1503,2	1907,3	-:-:-:-:-:-:64.00:64.00:64.00:64.00	0	1483,4	0	1483,4	64	72573	ATPase family AAA domain-containing protein 3B OS=Homo sapiens OX=9606 GN=ATAD3B PE=1 SV=1	ATAD3B	6	2,40E-98
2859	105861	Q53YE7	96,84	2	1	1		0	0	0	0	0	0	737,79	844,08	1083,2	852,62	0	0	0	0	0	0	737,79	844,08	1083,2	852,62	-:-:-:-:-:-:64.00:64.00:64.00:64.00	0	879,44	0	879,44	64	59682	Amine oxidase OS=Homo sapiens OX=9606 GN=MAOA PE=2 SV=1	MAOA	6	1,45E-97
2439	101459	A0A024R6M3	96,47	2	1	1		0	0	0	0	0	0	1629,7	1198,1	1549,1	1568,8	0	0	0	0	0	0	1629,7	1198,1	1549,1	1568,8	-:-:-:-:-:-:64.00:64.00:64.00:64.00	0	1486,4	0	1486,4	64	82843	Poly(A) polymerase alpha isoform CRA_a OS=Homo sapiens OX=9606 GN=PAPOLA PE=4 SV=1	PAPOLA	6	3,39E-97
2214	107958	A0A384MDW7	96,04	7	1	1		0	0	0	0	0	0	539,42	674,86	775,49	897,81	0	0	0	0	0	0	539,42	674,86	775,49	897,81	-:-:-:-:-:-:64.00:64.00:64.00:64.00	0	721,9	0	721,9	64	31399	Enoyl Coenzyme A hydratase short chain 1 mitochondrial OS=Homo sapiens OX=9606 GN=ECHS1 PE=2 SV=1	ECHS1	6	9,12E-97
1896	103752	Q9H7Z7	95,89	10	2	2		0	0	0	0	0	0	5340,4	3262,4	5937,8	4112	0	0	0	0	0	0	5340,4	3262,4	5937,8	4112	-:-:-:-:-:-:64.00:64.00:64.00:64.00	0	4663,2	0	4663,2	64	41943	Prostaglandin E synthase 2 OS=Homo sapiens OX=9606 GN=PTGES2 PE=1 SV=1	PTGES2	6	1,29E-96
1887	110387	Q8NI37	95,85	14	3	3		0	0	0	0	0	0	6533,2	6903,4	8394,7	6855,2	0	0	0	0	0	0	6533,2	6903,4	8394,7	6855,2	-:-:-:-:-:-:64.00:64.00:64.00:64.00	0	7171,6	0	7171,6	64	32646	Protein phosphatase PTC7 homolog OS=Homo sapiens OX=9606 GN=PPTC7 PE=1 SV=1	PPTC7	6	1,41E-96
1214	100291	Q6PI48	94,41	2	1	1		0	0	0	0	0	0	1296,3	1706,1	1656,7	1661	0	0	0	0	0	0	1296,3	1706,1	1656,7	1661	-:-:-:-:-:-:64.00:64.00:64.00:64.00	0	1580	0	1580	64	73563	Aspartate--tRNA ligase mitochondrial OS=Homo sapiens OX=9606 GN=DARS2 PE=1 SV=1	DARS2	6	3,89E-95
2049	101937	B7ZB41	94,19	5	2	2		0	0	0	0	0	0	3933,1	3705,3	4682,1	3683,6	0	0	0	0	0	0	3933,1	3705,3	4682,1	3683,6	-:-:-:-:-:-:64.00:64.00:64.00:64.00	0	4001	0	4001	64	53383	cDNA FLJ79405 highly similar to Homo sapiens solute carrier family 25 member 24 transcript variant 1 mRNA OS=Homo sapiens OX=9606 PE=2 SV=1	NA	6	6,46E-95
2096	108854	Q5VWZ2	93,53	5	1	1		0	0	0	0	0	0	1257,2	1065,6	1332,6	764,37	0	0	0	0	0	0	1257,2	1065,6	1332,6	764,37	-:-:-:-:-:-:64.00:64.00:64.00:64.00	0	1105	0	1105	64	26316	Lysophospholipase-like protein 1 OS=Homo sapiens OX=9606 GN=LYPLAL1 PE=1 SV=3	LYPLAL1	6	2,95E-94
806	99005	A0A024R2M0	93,32	1	1	1		0	0	0	0	0	0	865,57	830,54	873,08	530,36	0	0	0	0	0	0	865,57	830,54	873,08	530,36	-:-:-:-:-:-:64.00:64.00:64.00:64.00	0	774,89	0	774,89	64	106040	Trafficking protein kinesin binding 1 isoform CRA_d OS=Homo sapiens OX=9606 GN=TRAK1 PE=4 SV=1	TRAK1	6	4,79E-94
1583	117983	O60783	93,25	17	2	2		0	0	0	0	0	0	8925,7	9218,1	10584	10808	0	0	0	0	0	0	8925,7	9218,1	10584	10808	-:-:-:-:-:-:64.00:64.00:64.00:64.00	0	9884	0	9884	64	15139	28S ribosomal protein S14 mitochondrial OS=Homo sapiens OX=9606 GN=MRPS14 PE=1 SV=1	MRPS14	6	5,62E-94
752	100169	P57737-3	93,09	6	5	5	Oxidation (M)	452,6	349,05	407,64	268,51	310,92	222,9	95329	87436	116400	97165	452,6	349,05	407,64	268,51	310,92	222,9	91701	84133	107850	90296	1.46:1.12:1.31:0.86:1.00:0.72:64.00:64.00:64.00:64.00	413,9	99845	413,9	93494	64	114166	Isoform 3 of Coronin-7 OS=Homo sapiens OX=9606 GN=CORO7	CORO7	6	8,13E-94
1547	105144	P51398-2	92,81	3	1	1		0	0	0	0	0	0	881,62	931,96	1543,2	1158,9	0	0	0	0	0	0	881,62	931,96	1543,2	1158,9	-:-:-:-:-:-:64.00:64.00:64.00:64.00	0	1128,9	0	1128,9	64	41044	Isoform 2 of 28S ribosomal protein S29 mitochondrial OS=Homo sapiens OX=9606 GN=DAP3	DAP3	6	1,55E-93
1999	105351	Q9HC36	92,01	5	2	2		0	0	0	0	0	0	3604,2	3367,2	2806,2	3276,6	0	0	0	0	0	0	3604,2	3367,2	2806,2	3276,6	-:-:-:-:-:-:64.00:64.00:64.00:64.00	0	3263,6	0	3263,6	64	47020	rRNA methyltransferase 3 mitochondrial OS=Homo sapiens OX=9606 GN=MRM3 PE=1 SV=2	MRM3	6	9,77E-93
2040	109142	Q9NP92	91,9	3	1	1		0	0	0	0	0	0	957,37	1006,3	1255,1	980,15	0	0	0	0	0	0	957,37	1006,3	1255,1	980,15	-:-:-:-:-:-:64.00:64.00:64.00:64.00	0	1049,7	0	1049,7	64	50365	39S ribosomal protein S30 mitochondrial OS=Homo sapiens OX=9606 GN=MRPS30 PE=1 SV=2	MRPS30	6	1,26E-92
1078	110057	Q9NZJ6	91,6	18	5	5		0	0	0	0	0	0	63838	64624	75251	71521	0	0	0	0	0	0	52663	53759	61253	58468	-:-:-:-:-:-:64.00:64.00:64.00:64.00	0	68808	0	56536	64	41054	Ubiquinone biosynthesis O-methyltransferase mitochondrial OS=Homo sapiens OX=9606 GN=COQ3 PE=1 SV=3	COQ3	6	2,51E-92
1607	103116	O75489	91,35	9	2	2		0	0	0	0	0	0	3798,9	4309,1	4828,1	4154,9	0	0	0	0	0	0	3798,9	4309,1	4828,1	4154,9	-:-:-:-:-:-:64.00:64.00:64.00:64.00	0	4272,7	0	4272,7	64	30242	NADH dehydrogenase [ubiquinone] iron-sulfur protein 3 mitochondrial OS=Homo sapiens OX=9606 GN=NDUFS3 PE=1 SV=1	NDUFS3	6	4,47E-92
2252	106731	Q8WW59	91,35	5	1	1		0	0	0	0	0	0	1198,5	1584	1443,3	1363,4	0	0	0	0	0	0	1198,5	1584	1443,3	1363,4	-:-:-:-:-:-:64.00:64.00:64.00:64.00	0	1397,3	0	1397,3	64	23129	SPRY domain-containing protein 4 OS=Homo sapiens OX=9606 GN=SPRYD4 PE=1 SV=2	SPRYD4	6	4,47E-92
1944	107496	C9JJ19	90,81	5	1	1		0	0	0	0	0	0	676,34	965,39	1277,2	986,3	0	0	0	0	0	0	676,34	965,39	1277,2	986,3	-:-:-:-:-:-:64.00:64.00:64.00:64.00	0	976,32	0	976,32	64	26332	28S ribosomal protein S34 mitochondrial OS=Homo sapiens OX=9606 GN=MRPS34 PE=1 SV=2	MRPS34	6	1,55E-91
3318	118863	Q12887	90,73	3	1	1		0	0	0	0	0	0	2131,2	2002	2562,6	2290,3	0	0	0	0	0	0	2131,2	2002	2562,6	2290,3	-:-:-:-:-:-:64.00:64.00:64.00:64.00	0	2246,5	0	2246,5	64	48910	Protoheme IX farnesyltransferase mitochondrial OS=Homo sapiens OX=9606 GN=COX10 PE=1 SV=3	COX10	6	1,86E-91
295	99199	O15294	90,35	17	14	1		0	0	0	0	0	0	1939,4	2170,2	2411,3	1934,2	0	0	0	0	0	0	1939,4	2170,2	2411,3	1934,2	-:-:-:-:-:-:64.00:64.00:64.00:64.00	0	2113,8	0	2113,8	64	116924	UDP-N-acetylglucosamine--peptide N-acetylglucosaminyltransferase 110 kDa subunit OS=Homo sapiens OX=9606 GN=OGT PE=1 SV=3	OGT	6	4,47E-91
1528	101104	Q9H425	89,55	3	1	1		0	0	0	0	0	0	700,33	0	837,26	881,85	0	0	0	0	0	0	700,33	0	837,26	881,85	-:-:-:-:-:-:64.00:-:64.00:64.00	0	806,48	0	806,48	64	36346	Uncharacterized protein C1orf198 OS=Homo sapiens OX=9606 GN=C1orf198 PE=1 SV=1	C1orf198	6	2,82E-90
2561	106814	Q5VT66	88,29	5	1	1		0	0	0	0	0	0	1608	1129,6	1850,3	1022,2	0	0	0	0	0	0	1608	1129,6	1850,3	1022,2	-:-:-:-:-:-:64.00:64.00:64.00:64.00	0	1402,5	0	1402,5	64	37499	Mitochondrial amidoxime-reducing component 1 OS=Homo sapiens OX=9606 GN=MARC1 PE=1 SV=1	MTARC1	6	5,13E-89
1540	103217	A8K1E9	86,36	3	1	1		0	0	0	0	0	0	1072,7	1180,3	1106,6	637,25	0	0	0	0	0	0	1072,7	1180,3	1106,6	637,25	-:-:-:-:-:-:64.00:64.00:64.00:64.00	0	999,22	0	999,22	64	54250	cDNA FLJ78497 OS=Homo sapiens OX=9606 PE=2 SV=1	NA	6	4,37E-87
1873	111098	A0A2Y9D025	86,25	18	2	2		0	0	0	0	0	0	1507,4	2268,5	3072,2	2561,6	0	0	0	0	0	0	1507,4	2268,5	3072,2	2561,6	-:-:-:-:-:-:64.00:64.00:64.00:64.00	0	2674,6	0	2674,6	64	17871	NADH dehydrogenase [ubiquinone] 1 alpha subcomplex subunit 6 OS=Homo sapiens OX=9606 GN=NDUFA6 PE=1 SV=1	NDUFA6	6	5,62E-87
2651	116329	P10606	85,98	9	1	1		0	0	0	0	0	0	1792,8	1385,3	2812,3	1682,9	0	0	0	0	0	0	1792,8	1385,3	2812,3	1682,9	-:-:-:-:-:-:64.00:64.00:64.00:64.00	0	1918,3	0	1918,3	64	13696	Cytochrome c oxidase subunit 5B mitochondrial OS=Homo sapiens OX=9606 GN=COX5B PE=1 SV=2	COX5B	6	1,05E-86
2117	104177	Q5T2R2	85,88	11	3	3		0	0	0	0	0	0	4203,3	4089,9	4581,5	4805,8	0	0	0	0	0	0	4203,3	4089,9	4581,5	4805,8	-:-:-:-:-:-:64.00:64.00:64.00:64.00	0	4420,1	0	4420,1	64	46261	Decaprenyl-diphosphate synthase subunit 1 OS=Homo sapiens OX=9606 GN=PDSS1 PE=1 SV=1	PDSS1	6	1,32E-86
520	105515	Q8WUK0	85,26	38	6	6	Oxidation (M)	1025,2	532,8	794,22	462,27	443,65	430,01	136640	205370	243770	211890	1025,2	532,8	794,22	462,27	443,65	392,17	90506	139630	155950	136470	2.31:1.20:1.79:1.04:1.00:0.88:64.00:64.00:64.00:64.00	646,22	199420	608,38	130640	64	22844	Phosphatidylglycerophosphatase and protein-tyrosine phosphatase 1 OS=Homo sapiens OX=9606 GN=PTPMT1 PE=1 SV=1	PTPMT1	6	5,50E-86
1131	100218	A4D1E9	80,81	15	4	4		0	0	0	0	0	0	8799,2	8732,6	8676,6	7857	0	0	0	0	0	0	6892	6766,7	7334,7	6762,8	-:-:-:-:-:-:64.00:64.00:64.00:64.00	0	8516,3	0	6939,1	64	42933	GTP-binding protein 10 OS=Homo sapiens OX=9606 GN=GTPBP10 PE=1 SV=1	GTPBP10	6	1,55E-81
974	98243	B3KY51	80,73	7	3	3		0	0	0	0	0	0	3785,4	6247,9	8767,4	5812,6	0	0	0	0	0	0	3785,4	6247,9	8767,4	5812,6	-:-:-:-:-:-:64.00:64.00:64.00:64.00	0	6809,4	0	6809,4	64	78458	cDNA FLJ46863 fis clone UTERU3011558 OS=Homo sapiens OX=9606 PE=2 SV=1	NA	6	1,86E-81
1171	100099	P46199	80,04	6	3	3		0	0	0	0	0	0	2154,2	3497,2	4432,1	4429	0	0	0	0	0	0	2154,2	3497,2	4432,1	4429	-:-:-:-:-:-:64.00:64.00:64.00:64.00	0	3836,2	0	3836,2	64	81317	Translation initiation factor IF-2 mitochondrial OS=Homo sapiens OX=9606 GN=MTIF2 PE=1 SV=2	MTIF2	6	9,12E-81
60	97839	Q9NSE4	79,7	33	28	27	Oxidation (M)	16494	13000	17769	11636	9892,4	10211	829300	881480	1145100	982310	4665,8	3939,1	5256,9	2936,4	2860,5	2686,4	240520	227890	283840	231800	1.63:1.38:1.84:1.03:1.00:0.94:64.00:64.00:64.00:64.00	15963	965990	3724,2	246010	64	113791	Isoleucine--tRNA ligase mitochondrial OS=Homo sapiens OX=9606 GN=IARS2 PE=1 SV=2	IARS2	6	2,00E-80
1239	98789	E5KNX5	78,68	4	3	3		0	0	0	0	0	0	2450,2	4056,5	5726,6	3931,9	0	0	0	0	0	0	2450,2	4056,5	5726,6	3931,9	-:-:-:-:-:-:64.00:64.00:64.00:64.00	0	4262,6	0	4262,6	64	139509	DNA polymerase subunit gamma-1 OS=Homo sapiens OX=9606 PE=4 SV=1	POLG	6	2,09E-79
2151	106395	Q96A35	78,51	6	1	1		0	0	0	0	0	0	891,93	774,54	879,04	868,02	0	0	0	0	0	0	891,93	774,54	879,04	868,02	-:-:-:-:-:-:64.00:64.00:64.00:64.00	0	853,38	0	853,38	64	24915	39S ribosomal protein L24 mitochondrial OS=Homo sapiens OX=9606 GN=MRPL24 PE=1 SV=1	MRPL24	6	3,09E-79
282	97486	E5KLM1	78,15	29	22	1		0	0	0	0	0	0	4765,8	8494	11276	8687,2	0	0	0	0	0	0	4765,8	8494	11276	8687,2	-:-:-:-:-:-:64.00:64.00:64.00:64.00	0	8305,6	0	8305,6	64	115911	Mitochondrial dynamin-like 120 kDa protein OS=Homo sapiens OX=9606 PE=3 SV=1	OPA1	6	7,08E-79
1653	111972	Q9Y4P8-4	77,9	5	1	1		0	0	0	0	0	0	1381,9	1390,5	2732,9	1404,8	0	0	0	0	0	0	1381,9	1390,5	2732,9	1404,8	-:-:-:-:-:-:64.00:64.00:64.00:64.00	0	1727,5	0	1727,5	64	47543	Isoform 4 of WD repeat domain phosphoinositide-interacting protein 2 OS=Homo sapiens OX=9606 GN=WIPI2	WIPI2	6	1,26E-78
252	98388	Q96EY7	77,43	31	17	17		5843,3	5287,3	7517,5	3055,8	355,41	7589,8	164140	186010	243090	203610	739,48	557,64	342,73	207,35	355,41	462,85	50328	84433	100060	86097	2.08:1.57:0.96:0.58:1.00:1.30:64.00:64.00:64.00:64.00	6147,2	204900	555,73	80230	64	78550	Pentatricopeptide repeat domain-containing protein 3 mitochondrial OS=Homo sapiens OX=9606 GN=PTCD3 PE=1 SV=3	PTCD3	6	3,72E-78
2447	101074	Q6JQN1-2	77,11	1	1	1		0	0	0	0	0	0	768,23	798,29	849,61	742,26	0	0	0	0	0	0	768,23	798,29	849,61	742,26	-:-:-:-:-:-:64.00:64.00:64.00:64.00	0	789,6	0	789,6	64	100352	Isoform 2 of Acyl-CoA dehydrogenase family member 10 OS=Homo sapiens OX=9606 GN=ACAD10	ACAD10	6	7,76E-78
1449	98470	A0A1W2PS05	75,1	2	1	1		0	0	0	0	0	0	624,48	457,4	808,05	386,1	0	0	0	0	0	0	624,48	457,4	808,05	386,1	-:-:-:-:-:-:64.00:64.00:64.00:64.00	0	569,01	0	569,01	64	101706	Phosphatidylinositol 3-kinase catalytic subunit type 3 OS=Homo sapiens OX=9606 GN=PIK3C3 PE=1 SV=1	PIK3C3	6	7,94E-76
1123	102017	Q9BQP7	71,92	22	6	6		114,05	114,52	0	0	0	96,406	29026	28853	30587	25849	114,05	114,52	0	0	0	96,406	18656	18558	24460	16725	64.00:64.00:-:-:-:64.00:64.00:64.00:64.00:64.00	108,33	29673	108,33	19600	64	39421	Mitochondrial genome maintenance exonuclease 1 OS=Homo sapiens OX=9606 GN=MGME1 PE=1 SV=1	MGME1	6	1,20E-72
1275	103075	J3KPT4	71,02	11	2	2	Acetylation (N-term)	0	0	0	0	0	0	6909,3	4560,8	7939,2	3310,4	0	0	0	0	0	0	6909,3	4560,8	7939,2	3310,4	-:-:-:-:-:-:64.00:64.00:64.00:64.00	0	5679,9	0	5679,9	64	42692	TraB domain-containing protein OS=Homo sapiens OX=9606 GN=TRABD PE=1 SV=1	TRABD	6	9,55E-72
126	99808	O43615	70,17	46	24	24	Oxidation (M)	10150	6421,5	13136	4955,2	6525,4	6720,5	788440	850400	978000	937280	2653,1	1697,6	4461,8	1689,3	2009,9	1900,2	317990	288870	344950	280980	1.32:0.84:2.22:0.84:1.00:0.95:64.00:64.00:64.00:64.00	10181	896400	3184,3	308200	64	51356	Mitochondrial import inner membrane translocase subunit TIM44 OS=Homo sapiens OX=9606 GN=TIMM44 PE=1 SV=2	TIMM44	6	6,76E-71
409	98286	P23368	69,49	2	1	1		133,01	139,02	0	0	155,95	0	13759	13461	17996	12853	133,01	139,02	0	0	155,95	0	13759	13461	17996	12853	0.85:0.89:0:0:1.00:0:64.00:64.00:64.00:64.00	142,66	14517	142,66	14517	64	65444	NAD-dependent malic enzyme mitochondrial OS=Homo sapiens OX=9606 GN=ME2 PE=1 SV=1	ME2	6	3,24E-70
1467	103660	P00505	67,54	2	1	1		0	0	0	0	0	0	955,94	579,8	1123,4	512,74	0	0	0	0	0	0	955,94	579,8	1123,4	512,74	-:-:-:-:-:-:64.00:64.00:64.00:64.00	0	792,97	0	792,97	64	47518	Aspartate aminotransferase mitochondrial OS=Homo sapiens OX=9606 GN=GOT2 PE=1 SV=3	GOT2	6	2,88E-68
106	97832	O95202	65,4	41	22	22	Oxidation (M)	1901,7	925,78	1873,6	1798,9	2276,8	2080,8	276780	298330	360290	294760	1236,4	453,32	1653	579,24	1222,1	899,07	81214	102180	120870	98171	1.01:0.37:1.35:0.47:1.00:0.74:64.00:64.00:64.00:64.00	2775,2	309230	1250	100610	64	83354	Mitochondrial proton/calcium exchanger protein OS=Homo sapiens OX=9606 GN=LETM1 PE=1 SV=1	LETM1	6	3,98E-66
490	105527	Q9P032	61,42	42	8	8	Oxidation (M)	561,34	511,18	213,59	208,68	0	110,78	173940	164950	204560	181480	284,26	169,79	213,59	208,68	0	0	125500	118560	145070	129640	64.00:64.00:64.00:64.00:-:-:64.00:64.00:64.00:64.00	877,9	181630	457,89	129690	64	20266	NADH dehydrogenase [ubiquinone] 1 alpha subcomplex assembly factor 4 OS=Homo sapiens OX=9606 GN=NDUFAF4 PE=1 SV=1	NDUFAF4	6	3,80E-62
1503	102195	Q96EB1	60,17	4	1	1		0	0	0	0	0	0	217,14	264,92	552,89	368,06	0	0	0	0	0	0	217,14	264,92	552,89	368,06	-:-:-:-:-:-:64.00:64.00:64.00:64.00	0	350,75	0	350,75	64	46588	Elongator complex protein 4 OS=Homo sapiens OX=9606 GN=ELP4 PE=1 SV=2	ELP4	6	6,76E-61
2771	117234	Q96EL2	59,05	11	1	1		0	0	0	0	0	0	1281,1	2347,1	3080,5	1175,9	0	0	0	0	0	0	1281,1	2347,1	3080,5	1175,9	-:-:-:-:-:-:64.00:64.00:64.00:64.00	0	2317,2	0	2317,2	64	19015	28S ribosomal protein S24 mitochondrial OS=Homo sapiens OX=9606 GN=MRPS24 PE=1 SV=1	MRPS24	6	8,91E-60
745	99745	A0A024QZ30	54,33	13	7	7		0	0	93,74	0	135,35	154,06	20168	14861	24964	18487	0	0	93,74	0	135,35	95,168	12316	9869,1	14848	9924,2	0:0:0.69:0:1.00:0.70:64.00:64.00:64.00:64.00	166,98	20215	108,09	11739	64	72692	Succinate dehydrogenase [ubiquinone] flavoprotein subunit mitochondrial OS=Homo sapiens OX=9606 GN=SDHA PE=3 SV=1	SDHA	6	4,68E-55
636	105155	A0A0S2Z5U1	51,6	50	8	8		1455,7	711,57	1192,4	815,74	386,3	941,56	166950	174640	215190	181160	1200,7	484,59	588,72	335,29	0	394,51	122180	126460	154840	130820	64.00:64.00:64.00:64.00:-:64.00:64.00:64.00:64.00:64.00	1304,3	184480	715,9	133570	64	19856	NADH dehydrogenase 1 alpha subcomplex assembly factor 2 isoform 1 (Fragment) OS=Homo sapiens OX=9606 GN=NDUFAF2 PE=2 SV=1	NDUFAF2	6	2,51E-52
836	107912	Q15070-2	51,4	10	4	4		1151,2	391,06	952,07	836,39	225,74	850,75	76649	69677	91090	77711	1151,2	391,06	952,07	836,39	225,74	850,75	68101	63850	75136	68443	5.10:1.73:4.22:3.71:1.00:3.77:64.00:64.00:64.00:64.00	828,68	79699	828,68	69800	64	46692	Isoform 2 of Mitochondrial inner membrane protein OXA1L OS=Homo sapiens OX=9606 GN=OXA1L	OXA1L	6	3,98E-52
1410	108421	Q9UI09	42,46	38	4	4	Acetylation (N-term)	0	0	98,55	0	0	0	16018	17962	24618	17539	0	0	98,55	0	0	0	14497	15146	20389	15174	-:-:64.00:-:-:-:64.00:64.00:64.00:64.00	98,55	19361	98,55	16301	64	17114	NADH dehydrogenase [ubiquinone] 1 alpha subcomplex subunit 12 OS=Homo sapiens OX=9606 GN=NDUFA12 PE=1 SV=1	NDUFA12	6	3,47E-43
841	101270	O95671	42,14	6	3	3		0	0	99,66	0	0	0	12660	14006	18086	15601	0	0	99,66	0	0	0	12660	14006	18086	15601	-:-:64.00:-:-:-:64.00:64.00:64.00:64.00	99,66	15088	99,66	15088	64	68857	Probable bifunctional dTTP/UTP pyrophosphatase/methyltransferase protein OS=Homo sapiens OX=9606 GN=ASMTL PE=1 SV=3	ASMTL	6	7,24E-43
2484	107757	Q9NYS7-2	40,93	14	4	4		0	81,571	0	0	0	0	6837,7	6895,4	9268,4	8213,5	0	81,571	0	0	0	0	5819,5	6182,4	8173,8	6959,6	-:64.00:-:-:-:-:64.00:64.00:64.00:64.00	81,571	7803,8	81,571	6783,8	64	47187	Isoform 2 of WD repeat and SOCS box-containing protein 2 OS=Homo sapiens OX=9606 GN=WSB2	WSB2	6	1,17E-41
3894	115352	Q8TD55-2	38,31	3	1	1		0	0	0	0	0	0	1690,8	367,94	2301,9	1568,3	0	0	0	0	0	0	1690,8	367,94	2301,9	1568,3	-:-:-:-:-:-:64.00:64.00:64.00:64.00	0	1482,2	0	1482,2	64	47786	Isoform 2 of Pleckstrin homology domain-containing family O member 2 OS=Homo sapiens OX=9606 GN=PLEKHO2	PLEKHO2	6	4,90E-39
742	100392	A0A024R9W8	37,35	18	9	9		248,29	0	317,19	0	314,43	0	31525	44831	50105	43056	0	0	0	0	314,43	0	17376	28722	31038	24821	0:0:0:0:1.00:0:55.26:64.00:64.00:64.00	879,91	43135	314,43	25489	64	63453	Solute carrier family 30 (Zinc transporter) member 9 isoform CRA_b OS=Homo sapiens OX=9606 GN=SLC30A9 PE=4 SV=1	SLC30A9	6	4,47E-38
1317	99777	Q6ZWJ1	37,05	25	11	11		0	0	482,04	332,3	547,18	297,28	36946	31939	45244	36997	0	0	0	0	255,5	0	17461	17404	20229	16322	0:0:0:0:1.00:0:64.00:64.00:64.00:63.88	606,32	37781	255,5	17854	64	61662	Syntaxin-binding protein 4 OS=Homo sapiens OX=9606 GN=STXBP4 PE=1 SV=2	STXBP4	6	8,91E-38
2380	120151	Q7Z4W8	20,45	22	2	2		101,97	0	0	0	151,53	0	9122,2	12661	11702	13993	101,97	0	0	0	151,53	0	9122,2	12661	11702	13993	0.67:0:0:0:1.00:0:60.20:64.00:64.00:64.00	126,75	11869	126,75	11869	64	14818	Heparin-binding protein HBp15 OS=Homo sapiens OX=9606 PE=2 SV=1	HBP15	6	3,55E-21
122	100209	Q92665	44,58	18	6	6		12015	10131	9943,9	9410,8	8645,8	9496,6	486690	530390	775400	790080	10344	9262,2	7807	9088,3	7688,5	8541,8	352810	329520	525250	599360	1.35:1.20:1.02:1.18:1.00:1.11:45.89:42.86:64.00:64.00	10218	645640	8788,7	451740	51,4	45319	28S ribosomal protein S31 mitochondrial OS=Homo sapiens OX=9606 GN=MRPS31 PE=1 SV=3	MRPS31	5,683696454	2,63E-45
218	97145	A8K5H7	83,1	17	9	9		3884,9	3704,6	4312,7	2167,6	2961,5	2658,6	132910	147080	199330	158420	2042,1	1847	2113,7	1001,9	1767,1	1313,7	76359	67647	100820	72725	1.16:1.05:1.20:0.57:1.00:0.74:43.21:38.28:57.06:41.16	3678,7	159430	1680,9	79389	47,23	79845	cDNA FLJ77542 highly similar to Homo sapiens YME1-like 1 (S. cerevisiae) (YME1L1) transcript variant 3 mRNA OS=Homo sapiens OX=9606 PE=2 SV=1	NA	5,56163163	7,94E-84
192	112845	Q9NS69	67,62	48	4	4	Acetylation (N-term)	10162	9977,5	9046,9	4855,4	8813,7	5877,3	340920	378740	463070	362470	8891,6	8922,9	7845,8	4018,9	8069,9	4958,9	326980	335300	386790	315040	1.10:1.11:0.97:0.50:1.00:0.61:40.52:41.55:47.93:39.04	8668,3	386300	7581,3	341030	44,98	15522	Mitochondrial import receptor subunit TOM22 homolog OS=Homo sapiens OX=9606 GN=TOMM22 PE=1 SV=3	TOMM22	5,491211756	2,40E-68
148	102517	Q70CQ3	80,67	15	4	4		3906,9	4122,2	4688,2	2643,8	3495,3	2794,7	148070	151120	210120	157980	3532,3	3923,5	4229,5	2643,8	3254,1	2794,7	134670	136290	195200	143150	1.09:1.21:1.30:0.81:1.00:0.86:41.39:41.88:59.99:43.99	3773,5	166820	3455,2	152330	44,09	58503	Ubiquitin carboxyl-terminal hydrolase 30 OS=Homo sapiens OX=9606 GN=USP30 PE=1 SV=1	USP30	5,462379572	2,14E-81
593	100556	Q92552-2	101,03	9	3	3		834,33	808,81	1057,2	680,75	737,66	731,92	33487	31302	40467	35751	834,33	808,81	1057,2	680,75	737,66	731,92	33487	31302	40467	35751	1.13:1.10:1.43:0.92:1.00:0.99:45.40:42.43:54.86:48.47	843,48	35252	843,48	35252	41,79	49150	Isoform 2 of 28S ribosomal protein S27 mitochondrial OS=Homo sapiens OX=9606 GN=MRPS27	MRPS27	5,385085854	9,33E-102
239	97714	Q8TCS8	61,63	2	1	1		341,92	279,55	542,09	171,92	300,03	307,58	7832,6	13619	16505	15178	341,92	279,55	542,09	171,92	300,03	307,58	7832,6	13619	16505	15178	1.14:0.93:1.81:0.57:1.00:1.03:26.11:45.39:55.01:50.59	323,85	13284	323,85	13284	41,02	85951	Polyribonucleotide nucleotidyltransferase 1 mitochondrial OS=Homo sapiens OX=9606 GN=PNPT1 PE=1 SV=2	PNPT1	5,358255587	2,34E-62
201	97156	Q9NVI7-2	38,2	26	13	1	Acetylation (N-term)	0	178,73	157,52	0	0	243,38	6106,8	7593,5	7636,6	8141,6	0	178,73	157,52	0	0	243,38	6106,8	7593,5	7636,6	8141,6	-:64.00:64.00:-:-:64.00:64.00:64.00:64.00:64.00	193,21	7369,6	193,21	7369,6	38,14	66218	Isoform 2 of ATPase family AAA domain-containing protein 3A OS=Homo sapiens OX=9606 GN=ATAD3A	ATAD3A	5,253232939	6,31E-39
326	99612	Q7L0Y3	71,89	11	3	3		1223,5	1216,2	609,36	693,72	949,44	1052,2	31034	45302	56360	48881	1223,5	1216,2	609,36	693,72	949,44	1052,2	31034	45302	56360	48881	1.29:1.28:0.64:0.73:1.00:1.11:32.69:47.71:59.36:51.48	1199,4	45394	1199,4	45394	37,85	47347	tRNA methyltransferase 10 homolog C OS=Homo sapiens OX=9606 GN=TRMT10C PE=1 SV=2	TRMT10C	5,242221395	1,29E-72
227	100999	B3KW50	79,14	19	6	6		5103,3	3378,1	2867,1	2948,4	2104	2892	106660	118330	146360	116470	3848,8	2529	2463,3	2269,3	1459,9	2242,7	84176	94390	121020	89371	2.64:1.73:1.69:1.55:1.00:1.54:57.66:64.00:64.00:61.22	3689,7	121960	2647,7	97240	36,73	51090	cDNA FLJ42130 fis clone TESTI2014716 highly similar to G-rich sequence factor 1 OS=Homo sapiens OX=9606 PE=2 SV=1	NA	5,198886991	7,24E-80
97	98150	O00411	87,46	17	15	15		8011,9	6614,6	9047,3	5484,3	6187,8	7512,8	308350	321630	411060	313390	3758,1	2506,5	3155,1	2520,9	2301	2476,3	80764	115700	99593	104260	1.63:1.09:1.37:1.10:1.00:1.08:35.10:50.28:43.28:45.31	8529,8	343350	3017,8	100080	33,16	138620	DNA-directed RNA polymerase mitochondrial OS=Homo sapiens OX=9606 GN=POLRMT PE=1 SV=2	POLRMT	5,051372102	3,47E-88
783	98611	Q96RP9	29,53	1	1	1		249,33	186,06	139,97	0	0	0	5519,3	5524,1	6504	5114	249,33	186,06	139,97	0	0	0	5519,3	5524,1	6504	5114	64.00:64.00:64.00:-:-:-:64.00:64.00:64.00:64.00	191,79	5665,3	191,79	5665,3	29,54	83472	Elongation factor G mitochondrial OS=Homo sapiens OX=9606 GN=GFM1 PE=1 SV=2	GFM1	4,884597921	2,95E-30
462	105685	Q9NUJ1	74,43	28	5	5		2530,4	2575,9	2408,3	1719,1	2519,7	2473,4	49772	59030	80197	55934	2027	1966,8	1361,7	1118,3	1626,4	1666,8	41325	48499	65350	43936	1.25:1.21:0.84:0.69:1.00:1.02:25.41:29.82:40.18:27.01	2561,6	61233	1744,5	49777	28,53	33933	Mycophenolic acid acyl-glucuronide esterase mitochondrial OS=Homo sapiens OX=9606 GN=ABHD10 PE=1 SV=1	ABHD10	4,834407842	3,72E-75
523	98507	O15091	60,4	11	4	4		994,65	826,62	1905,4	1137,7	1692,1	1107,3	34854	35337	34479	26755	903,3	487,54	1444,7	845,92	1287,1	683,09	29563	28408	28372	23076	0.70:0.38:1.12:0.66:1.00:0.53:22.97:22.07:22.04:17.93	1389,2	32856	1053,8	27355	25,96	67315	Mitochondrial ribonuclease P catalytic subunit OS=Homo sapiens OX=9606 GN=PRORP PE=1 SV=2	PRORP	4,698218478	3,98E-61
305	97129	A8K1Z2	57,91	9	4	4		1702,6	1290,3	2419,8	592,55	1697,6	781,27	39659	40485	54006	36665	1378,6	1176,1	2222,1	592,55	1697,6	781,27	33574	34098	46176	30784	0.81:0.69:1.31:0.35:1.00:0.46:19.78:20.09:27.20:18.13	1676,3	42703	1464,3	36158	24,69	80735	Glycerol-3-phosphate dehydrogenase OS=Homo sapiens OX=9606 PE=2 SV=1	G3PDH	4,625854931	1,23E-58
1983	110537	Q9BSH4	76,81	6	1	1		217,53	277,05	165,66	250,17	127,03	207,31	3806,5	5811,2	4854,6	5030,7	217,53	277,05	165,66	250,17	127,03	207,31	3806,5	5811,2	4854,6	5030,7	1.71:2.18:1.30:1.97:1.00:1.63:29.97:45.75:38.22:39.60	207,46	4875,8	207,46	4875,8	23,5	32477	Translational activator of cytochrome c oxidase 1 OS=Homo sapiens OX=9606 GN=TACO1 PE=1 SV=1	TACO1	4,554588852	1,55E-77
540	99923	O95831-3	54,8	4	2	2		961,53	863,71	576,3	0	331,04	927,94	17785	16414	27620	27107	961,53	863,71	576,3	0	331,04	927,94	17785	16414	27620	27107	2.90:2.61:1.74:0:1.00:2.80:53.73:49.58:64.00:64.00	969,15	22232	969,15	22232	22,94	66295	Isoform 3 of Apoptosis-inducing factor 1 mitochondrial OS=Homo sapiens OX=9606 GN=AIFM1	AIFM1	4,519793486	1,58E-55
619	104193	Q9UJZ1	80,14	18	4	4		1989,7	2087,2	3320,4	2250,2	2586,8	1883,9	49467	43010	61501	48205	1560,9	1671,8	2546,6	1654,1	2150	1196,7	43197	36841	51925	40163	0.73:0.78:1.18:0.77:1.00:0.56:20.09:17.14:24.15:18.68	2470,1	50546	1913,7	43031	22,49	38534	Stomatin-like protein 2 mitochondrial OS=Homo sapiens OX=9606 GN=STOML2 PE=1 SV=1	STOML2	4,491211756	7,24E-81
755	109165	A0A384N6A4	93,9	42	4	2		3678,1	3482,2	4059,7	2919,8	3903,5	3969	68434	74447	87555	75478	3678,1	3482,2	4059,7	2919,8	3903,5	3969	68434	74447	87555	75478	0.94:0.89:1.04:0.75:1.00:1.02:17.53:19.07:22.43:19.34	3668,7	76478	3668,7	76478	20,85	10932	Epididymis secretory sperm binding protein OS=Homo sapiens OX=9606 PE=2 SV=1	ELSPBP1	4,381975479	1,26E-94
461	99786	Q13188-2	62,32	19	8	5		4136,3	3146,1	4260,5	2233,6	3303,9	2931,7	68170	71608	70350	63149	2754,1	2459,9	2865,8	1257,7	2371,9	1986,8	50329	53960	50002	45980	1.16:1.04:1.21:0.53:1.00:0.84:21.22:22.75:21.08:19.39	3524,1	68320	2471,5	50068	20,26	59462	Isoform 2 of Serine/threonine-protein kinase 3 OS=Homo sapiens OX=9606 GN=STK3	STK3	4,340562269	4,79E-63
859	101555	O75306-2	25,04	3	1	1		367,71	325,27	362,96	347,79	305,98	394,63	2208,1	7876,1	7820,2	9181,6	367,71	325,27	362,96	347,79	305,98	394,63	2208,1	7876,1	7820,2	9181,6	1.20:1.06:1.19:1.14:1.00:1.29:7.22:25.74:25.56:30.01	350,72	6771,5	350,72	6771,5	19,31	51852	Isoform 2 of NADH dehydrogenase [ubiquinone] iron-sulfur protein 2 mitochondrial OS=Homo sapiens OX=9606 GN=NDUFS2	NDUFS2	4,271276259	9,12E-26
1822	113566	P08574	53,92	4	1	1		341,09	341,74	536,18	469,43	477,08	460	10006	7570,3	9884,3	5881,2	341,09	341,74	536,18	469,43	477,08	460	10006	7570,3	9884,3	5881,2	0.71:0.72:1.12:0.98:1.00:0.96:20.97:15.87:20.72:12.33	437,59	8335,5	437,59	8335,5	19,05	35422	Cytochrome c1 heme protein mitochondrial OS=Homo sapiens OX=9606 GN=CYC1 PE=1 SV=3	CYC1	4,251719093	1,20E-54
1001	104518	P27144	29,59	4	1	1		395,46	232,96	396,52	0	54,611	379,21	5375	4943,4	6121	5229,1	395,46	232,96	396,52	0	54,611	379,21	5375	4943,4	6121	5229,1	7.24:4.27:7.26:0:1.00:6.94:64.00:64.00:64.00:64.00	291,75	5417,1	291,75	5417,1	18,57	25268	Adenylate kinase 4 mitochondrial OS=Homo sapiens OX=9606 GN=AK4 PE=1 SV=1	AK4	4,21490191	2,57E-30
961	102424	P82675	60,92	7	2	2		516,05	616,35	598	0	534,74	0	8628	8646	11851	9833,8	516,05	616,35	598	0	534,74	0	8628	8646	11851	9833,8	0.97:1.15:1.12:0:1.00:0:16.13:16.17:22.16:18.39	566,28	9739,6	566,28	9739,6	17,2	48007	28S ribosomal protein S5 mitochondrial OS=Homo sapiens OX=9606 GN=MRPS5 PE=1 SV=2	MRPS5	4,10433666	1,20E-61
1181	104205	Q9BRJ2	56,36	5	1	1		235,88	402,4	484,17	216,48	643,65	590,2	5656	7601,9	8856,3	7365,5	235,88	402,4	484,17	216,48	643,65	590,2	5656	7601,9	8856,3	7365,5	0.37:0.63:0.75:0.34:1.00:0.92:8.79:11.81:13.76:11.44	428,8	7369,9	428,8	7369,9	17,19	35351	39S ribosomal protein L45 mitochondrial OS=Homo sapiens OX=9606 GN=MRPL45 PE=1 SV=2	MRPL45	4,10349764	4,37E-57
631	98110	P28331-2	74,82	10	4	4		1236,1	1123,9	1633,3	1117,3	804,98	1096	15999	19827	23779	21305	899,06	854,88	1165,2	904,55	517,77	1096	13816	17543	20182	17943	1.74:1.65:2.25:1.75:1.00:2.12:26.68:33.88:38.98:34.65	1346,8	20228	1032	17371	16,83	80997	Isoform 2 of NADH-ubiquinone oxidoreductase 75 kDa subunit mitochondrial OS=Homo sapiens OX=9606 GN=NDUFS1	NDUFS1	4,072963272	1,51E-75
173	97240	A0A024RB99	64,89	28	11	10		14408	13367	15549	10223	11133	9201,5	164290	168750	192090	172710	6922,6	6631,8	7148,9	4436,5	6081,5	3688,7	101710	101850	114660	98296	1.14:1.09:1.18:0.73:1.00:0.61:16.72:16.75:18.85:16.16	13132	174460	6197,6	104130	16,8	53455	Serine hydroxymethyltransferase OS=Homo sapiens OX=9606 GN=SHMT2 PE=3 SV=1	SHMT2	4,070389328	1,29E-65
909	102392	P09622	75,58	6	2	2		951,83	661,16	1164,4	921,03	1400,6	1100,6	18420	15509	23932	18578	951,83	661,16	1164,4	921,03	1400,6	1100,6	18420	15509	23932	18578	0.68:0.47:0.83:0.66:1.00:0.79:13.15:11.07:17.09:13.26	1143,8	19110	1143,8	19110	16,71	54177	Dihydrolipoyl dehydrogenase mitochondrial OS=Homo sapiens OX=9606 GN=DLD PE=1 SV=2	DLD	4,062639828	2,63E-76
136	97563	O00443	78,2	8	11	11		3725,8	4648,7	4712,6	3695,6	4323,5	4378,3	48742	54128	59595	58725	1187,3	1212,1	1232,1	934,3	1060,1	1073,7	21280	19738	23443	20317	1.12:1.14:1.16:0.88:1.00:1.01:20.07:18.62:22.11:19.17	4653,6	55298	1269,5	21195	16,69	190678	Phosphatidylinositol 4-phosphate 3-kinase C2 domain-containing subunit alpha OS=Homo sapiens OX=9606 GN=PIK3C2A PE=1 SV=2	PIK3C2A	4,06091205	6,31E-79
275	97734	O76031	85,85	9	5	5		2991,3	3477,1	4494,2	3929,9	3957,3	4672,9	56763	69841	62641	66147	1972,5	2506,4	3244,6	2681,9	2772,7	3395,5	39078	50272	43464	48166	0.71:0.90:1.17:0.97:1.00:1.22:14.09:18.13:15.68:17.37	3981,6	63848	2762,3	45245	16,38	69224	ATP-dependent Clp protease ATP-binding subunit clpX-like mitochondrial OS=Homo sapiens OX=9606 GN=CLPX PE=1 SV=2	CLPX	4,033863452	1,41E-86
1744	105849	Q8IYU8	75,33	4	1	1		406,91	292,34	555,69	348,22	379,49	326,18	5901,2	6214,9	7021,6	5912,5	406,91	292,34	555,69	348,22	379,49	326,18	5901,2	6214,9	7021,6	5912,5	1.07:0.77:1.46:0.92:1.00:0.86:15.55:16.38:18.50:15.58	384,8	6262,6	384,8	6262,6	16,27	49666	Calcium uptake protein 2 mitochondrial OS=Homo sapiens OX=9606 GN=MICU2 PE=1 SV=2	MICU2	4,024142346	4,68E-76
449	102165	Q9H9B4	45,03	34	8	8		3662,8	3150,7	4719,5	4093,8	3631,5	4164,9	70831	79705	116750	91149	2761	2669,5	2949,3	2861,1	3071,4	2974,5	38218	45449	58544	48385	0.90:0.87:0.96:0.93:1.00:0.97:12.44:14.80:19.06:15.75	4702,7	89608	2980,3	47649	15,99	35619	Sideroflexin-1 OS=Homo sapiens OX=9606 GN=SFXN1 PE=1 SV=4	SFXN1	3,999098034	9,33E-46
1686	107208	A0A024R473	33,11	6	1	1		303,4	182,38	558,5	0	656,73	395,68	7743,7	6924,4	9112,6	2291,8	303,4	182,38	558,5	0	656,73	395,68	7743,7	6924,4	9112,6	2291,8	0.46:0.28:0.85:0:1.00:0.60:11.79:10.54:13.88:3.49	419,34	6518,1	419,34	6518,1	15,54	37535	Mitochondrial ribosomal protein L44 isoform CRA_a OS=Homo sapiens OX=9606 GN=MRPL44 PE=4 SV=1	MRPL44	3,957914599	7,76E-34
441	98376	Q9NRA8-3	49,96	4	2	2		676,87	618,55	374,87	527,36	399,45	207,85	7232,9	7545,7	10411	9291,4	676,87	618,55	374,87	527,36	399,45	207,85	7232,9	7545,7	10411	9291,4	1.69:1.55:0.94:1.32:1.00:0.52:18.11:18.89:26.06:23.26	562,55	8620,2	562,55	8620,2	15,32	108329	Isoform 3 of Eukaryotic translation initiation factor 4E transporter OS=Homo sapiens OX=9606 GN=EIF4ENIF1	EIF4ENIF1	3,937344392	1,10E-50
1288	101482	Q9Y2S7	70,47	3	1	1		301,43	219,01	267,41	192,64	295,39	0	3395,4	4395	3716,8	3888,5	301,43	219,01	267,41	192,64	295,39	0	3395,4	4395	3716,8	3888,5	1.02:0.74:0.91:0.65:1.00:0:11.49:14.88:12.58:13.16	255,18	3848,9	255,18	3848,9	15,08	42033	Polymerase delta-interacting protein 2 OS=Homo sapiens OX=9606 GN=POLDIP2 PE=1 SV=1	POLDIP2	3,914564523	3,39E-71
825	101468	P13196	34,81	3	1	1		352,17	399,43	493,4	0	376,43	304,76	8091,2	3499,7	6726,6	3878,3	352,17	399,43	493,4	0	376,43	304,76	8091,2	3499,7	6726,6	3878,3	0.94:1.06:1.31:0:1.00:0.81:21.49:9.30:17.87:10.30	385,24	5549	385,24	5549	14,4	70581	5-aminolevulinate synthase nonspecific mitochondrial OS=Homo sapiens OX=9606 GN=ALAS1 PE=1 SV=2	ALAS1	3,847996907	1,55E-35
886	98734	Q9H857-2	72,95	2	1	1		247,39	318,98	420,11	196,44	349,84	274,66	3746,3	3812,7	5168,4	3849,2	247,39	318,98	420,11	196,44	349,84	274,66	3746,3	3812,7	5168,4	3849,2	0.71:0.91:1.20:0.56:1.00:0.79:10.71:10.90:14.77:11.00	301,24	4144,2	301,24	4144,2	13,76	64145	Isoform 2 of 5'-nucleotidase domain-containing protein 2 OS=Homo sapiens OX=9606 GN=NT5DC2	NT5DC2	3,782408565	1,12E-73
170	97184	P06576	53,7	43	16	16		19568	22381	22631	15832	18301	17174	235900	289440	314230	264580	6663	7287,3	8553,8	5267,7	6483,3	6232,8	69846	93972	119810	97362	1.03:1.12:1.32:0.81:1.00:0.96:10.77:14.49:18.48:15.02	20425	276040	6982	95248	13,64	56560	ATP synthase subunit beta mitochondrial OS=Homo sapiens OX=9606 GN=ATP5F1B PE=1 SV=3	ATP5F1B	3,769771739	2,00E-54
967	104005	Q3SXM5	65,51	14	4	4	Acetylation (N-term)	4812,7	4251,8	4008,4	3305,6	2912,9	3086,9	50732	50364	53938	50818	4499,4	3775,4	3770,3	3040,4	2631,5	2842,7	46110	45727	48850	45323	1.71:1.43:1.43:1.16:1.00:1.08:17.52:17.38:18.56:17.22	3729,7	51463	3426,6	46502	13,57	37002	Inactive hydroxysteroid dehydrogenase-like protein 1 OS=Homo sapiens OX=9606 GN=HSDL1 PE=1 SV=3	HSDL1	3,762348816	3,09E-66
514	99331	Q8IU62	55,82	2	1	1		421,42	308,76	471,98	259,86	0	292,9	4221,9	4361,9	5227,1	4572,7	421,42	308,76	471,98	259,86	0	292,9	4221,9	4361,9	5227,1	4572,7	64.00:64.00:64.00:64.00:-:64.00:64.00:64.00:64.00:64.00	350,98	4595,9	350,98	4595,9	13,09	101463	Trafficking protein kinesin binding 2 OS=Homo sapiens OX=9606 GN=TRAK2 PE=2 SV=1	TRAK2	3,710393192	1,51E-56
1855	105233	Q9NPL8	31,84	6	1	1		344,54	0	522,18	186,1	507,79	0	4898,3	4266,3	6462,8	4731,4	344,54	0	522,18	186,1	507,79	0	4898,3	4266,3	6462,8	4731,4	0.68:0:1.03:0.37:1.00:0:9.65:8.40:12.73:9.32	390,15	5089,7	390,15	5089,7	13,05	32178	Complex I assembly factor TIMMDC1 mitochondrial OS=Homo sapiens OX=9606 GN=TIMMDC1 PE=1 SV=2	TIMMDC1	3,705977902	1,45E-32
808	104428	P36551	89,62	9	3	3		994,08	1191,3	1027,2	999,51	1312,2	871,71	14132	13801	17520	15311	994,08	1191,3	1027,2	999,51	1312,2	871,71	14132	13801	17520	15311	0.76:0.91:0.78:0.76:1.00:0.66:10.77:10.52:13.35:11.67	1201,5	15191	1201,5	15191	12,64	50152	Oxygen-dependent coproporphyrinogen-III oxidase mitochondrial OS=Homo sapiens OX=9606 GN=CPOX PE=1 SV=3	CPOX	3,659924558	2,40E-90
335	97898	Q9Y305	57,35	34	12	12		13492	13542	11819	10397	9573,1	8823	116370	125240	145070	133050	5443,9	5563,1	3136,7	3862,6	2682,5	2393,1	63586	60301	66025	53560	2.03:2.07:1.17:1.44:1.00:0.89:23.70:22.48:24.61:19.97	12408	129930	4838,7	60868	12,58	49902	Acyl-coenzyme A thioesterase 9 mitochondrial OS=Homo sapiens OX=9606 GN=ACOT9 PE=1 SV=2	ACOT9	3,653060017	4,47E-58
1101	105931	I3L448	44,6	12	3	3		1403,2	1362,3	880,75	638,74	1104,9	294,09	15490	15911	17484	12789	1403,2	1362,3	880,75	638,74	1104,9	294,09	15490	15911	17484	12789	1.27:1.23:0.80:0.58:1.00:0.27:14.02:14.40:15.82:11.58	1231,2	15419	1231,2	15419	12,52	38861	ATP synthase mitochondrial F1 complex assembly factor 1 OS=Homo sapiens OX=9606 GN=ATPAF1 PE=1 SV=1	ATPAF1	3,646162657	2,51E-45
2090	106505	Q9Y3D9	64,31	11	2	2		456,42	254,06	446,63	566,15	247,91	332,09	5412,3	5690,9	6997,1	6910,2	456,42	254,06	446,63	566,15	247,91	332,09	5412,3	5690,9	6997,1	6910,2	1.84:1.02:1.80:2.28:1.00:1.34:21.83:22.96:28.22:27.87	501,25	6252,6	501,25	6252,6	12,47	21771	28S ribosomal protein S23 mitochondrial OS=Homo sapiens OX=9606 GN=MRPS23 PE=1 SV=2	MRPS23	3,64038956	4,90E-65
1526	109356	Q53YD8	69,27	24	3	3		1081,6	878,19	1434,8	741,83	1416	1336,6	14585	14164	18048	14294	1081,6	878,19	1434,8	741,83	1416	1336,6	14585	14164	18048	14294	0.76:0.62:1.01:0.52:1.00:0.94:10.30:10.00:12.75:10.09	1230,2	15273	1230,2	15273	12,42	20878	ADP-ribosylation factor-like 2 OS=Homo sapiens OX=9606 GN=hCG_23373 PE=2 SV=1	ARL2	3,634593268	5,37E-70
94	97111	B7Z4V2	65,96	36	20	19		37046	36958	36559	27400	27821	31471	347890	421460	519550	424390	13568	13828	13429	10976	10705	11242	127330	147310	181210	148020	1.27:1.29:1.25:1.03:1.00:1.05:11.89:13.76:16.93:13.83	33746	429520	12291	150970	12,28	72401	cDNA FLJ51907 highly similar to Stress-70 protein mitochondrial OS=Homo sapiens OX=9606 PE=2 SV=1	NA	3,618238656	1,10E-66
1018	104435	A8K4W2	70,73	12	3	3		1013,6	744,92	1340,1	1477,8	1424,1	1126,9	14321	14115	17917	15274	1013,6	744,92	1340,1	1477,8	1424,1	1126,9	14321	14115	17917	15274	0.71:0.52:0.94:1.04:1.00:0.79:10.06:9.91:12.58:10.73	1255,3	15407	1255,3	15407	12,27	28881	cDNA FLJ78635 highly similar to Homo sapiens ATP synthase H+ transporting mitochondrial F0 complex subunit b isoform 1 (ATP5F1) transcript variant 1 mRNA OS=Homo sapiens OX=9606 PE=2 SV=1	NA	3,617063344	1,86E-71
1211	108754	O75947	61,73	11	1	1		1051,2	1267,5	1344,3	1398,3	715,53	1827,2	12013	12974	19867	17130	1051,2	1267,5	1344,3	1398,3	715,53	1827,2	12013	12974	19867	17130	1.47:1.77:1.88:1.95:1.00:2.55:16.79:18.13:27.77:23.94	1267,3	15496	1267,3	15496	12,23	18491	ATP synthase subunit d mitochondrial OS=Homo sapiens OX=9606 GN=ATP5PD PE=1 SV=3	ATP5PD	3,612352499	1,86E-62
261	97043	Q9H4B6	40,8	23	8	8		3764	6998,5	4154,6	3471,1	4444,6	11451	90567	80362	113000	85018	1868,6	5106,1	2264,4	2023,9	2136,2	9362	46419	40803	58174	46178	0.87:2.39:1.06:0.95:1.00:4.38:21.73:19.10:27.23:21.62	5994,6	92238	3919,5	47893	12,22	44634	Protein salvador homolog 1 OS=Homo sapiens OX=9606 GN=SAV1 PE=1 SV=2	SAV1	3,61117238	1,58E-41
656	101047	E5KS55	81,44	5	2	2		862,82	786,37	945,63	880,88	934,34	1338,6	11240	10421	12450	12197	862,82	786,37	945,63	880,88	934,34	1338,6	11240	10421	12450	12197	0.92:0.84:1.01:0.94:1.00:1.43:12.03:11.15:13.32:13.05	958,11	11577	958,11	11577	12,08	50331	Succinate--CoA ligase [ADP-forming] subunit beta mitochondrial OS=Homo sapiens OX=9606 GN=SUCLA2 PE=3 SV=1	SUCLA2	3,59454855	3,63E-82
621	101844	A0A087WZN1	43,35	12	3	3		923,08	688,84	762,43	876,77	867,44	988,53	8283,6	12530	15251	13309	923,08	688,84	762,43	876,77	867,44	988,53	8283,6	12530	15251	13309	1.06:0.79:0.88:1.01:1.00:1.14:9.55:14.44:17.58:15.34	1021,5	12343	1021,5	12343	12,08	42411	Isocitrate dehydrogenase [NAD] subunit mitochondrial OS=Homo sapiens OX=9606 GN=IDH3B PE=1 SV=1	IDH3B	3,59454855	4,47E-44
549	106172	O96008	80,9	21	6	6		8540,8	7944,9	7885,5	6833,3	5819,7	6946,2	87113	82417	112790	92764	6396,9	6404,8	5700,2	4955	4389,5	5188,7	60699	59098	78093	65423	1.46:1.46:1.30:1.13:1.00:1.18:13.83:13.46:17.79:14.90	7397,1	93771	5505,9	65828	11,96	37893	Mitochondrial import receptor subunit TOM40 homolog OS=Homo sapiens OX=9606 GN=TOMM40 PE=1 SV=1	TOMM40	3,580145484	1,26E-81
1378	105891	Q969Z3	70,22	6	2	2		1073,6	806,34	668,4	743,33	647,51	597,77	9307,5	9820,3	10126	8825	1073,6	806,34	668,4	743,33	647,51	597,77	9307,5	9820,3	10126	8825	1.66:1.25:1.03:1.15:1.00:0.92:14.37:15.17:15.64:13.63	804,21	9519,8	804,21	9519,8	11,84	38023	Mitochondrial amidoxime reducing component 2 OS=Homo sapiens OX=9606 GN=MARC2 PE=1 SV=1	MTARC2	3,565597176	6,03E-71
1049	104629	Q53G26	51,09	6	2	2		250,79	674,17	801,43	170,9	332,05	439,63	6885,5	10367	5110,4	9108,6	250,79	674,17	801,43	170,9	332,05	439,63	6885,5	10367	5110,4	9108,6	0.76:2.03:2.41:0.51:1.00:1.32:20.74:31.22:15.39:27.43	673,86	7867,8	673,86	7867,8	11,68	52489	DnaJ (Hsp40) homolog subfamily A member 3 variant (Fragment) OS=Homo sapiens OX=9606 GN=DNAJA3 PE=1 SV=1	DNAJA3	3,545968369	8,13E-52
1197	101003	Q6YN16	52,11	4	1	1		464,7	382,29	1067,9	404,12	430,87	245	6236,5	5039,7	7506,8	4036,9	464,7	382,29	1067,9	404,12	430,87	245	6236,5	5039,7	7506,8	4036,9	1.08:0.89:2.48:0.94:1.00:0.57:14.47:11.70:17.42:9.37	499,15	5705	499,15	5705	11,43	45395	Hydroxysteroid dehydrogenase-like protein 2 OS=Homo sapiens OX=9606 GN=HSDL2 PE=1 SV=1	HSDL2	3,514753498	7,76E-53
851	110604	P30048	91,07	28	6	6		9121,5	11723	15667	9124,1	8866,5	9908,4	107750	108400	127550	123350	8102,8	7241,1	9877,1	7797,7	7366	8219,4	83936	84232	100160	96185	1.10:0.98:1.34:1.06:1.00:1.12:11.40:11.44:13.60:13.06	10828	116760	8100,7	91129	11,25	27693	Thioredoxin-dependent peroxide reductase mitochondrial OS=Homo sapiens OX=9606 GN=PRDX3 PE=1 SV=3	PRDX3	3,491853096	8,51E-92
781	104284	P13804-2	75,96	11	2	2		1424,7	1278,7	1869,8	1232,5	1378,7	1294,1	13402	15444	18529	14745	1424,7	1278,7	1869,8	1232,5	1378,7	1294,1	13402	15444	18529	14745	1.03:0.93:1.36:0.89:1.00:0.94:9.72:11.20:13.44:10.69	1413,1	15530	1413,1	15530	10,99	30026	Isoform 2 of Electron transfer flavoprotein subunit alpha mitochondrial OS=Homo sapiens OX=9606 GN=ETFA	ETFA	3,458119481	1,10E-76
612	97907	P49748-3	36,73	3	1	1		299,79	448,68	0	0	316,85	701,08	4623,1	4053	6253	4176,6	299,79	448,68	0	0	316,85	701,08	4623,1	4053	6253	4176,6	0.95:1.42:0:0:1.00:2.21:14.59:12.79:19.74:13.18	441,6	4776,4	441,6	4776,4	10,82	72927	Isoform 3 of Very long-chain specific acyl-CoA dehydrogenase mitochondrial OS=Homo sapiens OX=9606 GN=ACADVL	ACADVL	3,435628594	1,86E-37
975	98580	Q6P2H3	16,17	2	1	1		351,34	0	462,06	0	116,61	0	2653,4	2960,3	3954,1	3149,2	351,34	0	462,06	0	116,61	0	2653,4	2960,3	3954,1	3149,2	3.01:0:3.96:0:1.00:0:22.75:25.39:33.91:27.01	310	3179,2	310	3179,2	10,26	85639	Centrosomal protein of 85 kDa OS=Homo sapiens OX=9606 GN=CEP85 PE=1 SV=1	CEP85	3,358958826	6,76E-17
551	101059	Q96RN5	63,87	10	7	7	Acetylation (N-term)	5264,5	4324,4	3351,1	2709,6	2456,2	2990,4	31018	37917	45782	40548	2978,9	3004,4	2282,6	2053,7	1767,4	2284,4	18313	24104	28491	26332	1.69:1.70:1.29:1.16:1.00:1.29:10.36:13.64:16.12:14.90	3904	38816	2395,2	24310	10,15	86753	Mediator of RNA polymerase II transcription subunit 15 OS=Homo sapiens OX=9606 GN=MED15 PE=1 SV=2	MED15	3,343407822	1,35E-64
379	97871	Q9Y4W6	59,47	5	4	4		815,96	509,62	354,76	1497	854,67	1067,9	14226	16319	22363	17063	624,51	509,62	354,76	1305,6	854,67	834,08	10838	13251	18632	13490	0.73:0.60:0.42:1.53:1.00:0.98:12.68:15.50:21.80:15.78	1596,1	17493	1390,6	14053	10,11	88584	AFG3-like protein 2 OS=Homo sapiens OX=9606 GN=AFG3L2 PE=1 SV=2	AFG3L2	3,337711092	3,39E-60
1069	99123	Q9NRK6	32,74	2	1	1		0	178,69	0	352	443,85	215,29	3091,2	2520,2	3659,7	2647,9	0	178,69	0	352	443,85	215,29	3091,2	2520,2	3659,7	2647,9	0:0.40:0:0.79:1.00:0.49:6.96:5.68:8.25:5.97	297,46	2979,7	297,46	2979,7	10,02	79148	ATP-binding cassette sub-family B member 10 mitochondrial OS=Homo sapiens OX=9606 GN=ABCB10 PE=1 SV=2	ABCB10	3,324810603	1,82E-33
803	102611	P13995	79,02	23	5	5		4107,6	4105,2	6695,9	5359,3	6504,2	5545,5	49526	44448	54911	48662	3252,7	3373,6	5185,2	4170,4	4830,7	4639,8	41357	38849	48957	37526	0.67:0.70:1.07:0.86:1.00:0.96:8.56:8.04:10.13:7.77	5725,6	49387	4242,1	41672	9,82	37895	Bifunctional methylenetetrahydrofolate dehydrogenase/cyclohydrolase mitochondrial OS=Homo sapiens OX=9606 GN=MTHFD2 PE=1 SV=2	MTHFD2	3,295723025	9,55E-80
1382	112185	Q5SQT9	56,63	25	4	1		1103,3	1158,6	695,5	690,26	556,14	800,72	9294,1	7897,5	10950	6055,7	1103,3	1158,6	695,5	690,26	556,14	800,72	9294,1	7897,5	10950	6055,7	1.98:2.08:1.25:1.24:1.00:1.44:16.71:14.20:19.69:10.89	876,61	8549,2	876,61	8549,2	9,75	22367	SAR1 gene homolog A (S. cerevisiae) isoform CRA_a OS=Homo sapiens OX=9606 GN=SAR1A PE=2 SV=1	SAR1A	3,285402219	2,34E-57
861	100230	P13861	54,77	3	1	1		675,18	662,4	0	376,12	600,15	596,01	5656,2	5232,8	6284,1	5127,9	675,18	662,4	0	376,12	600,15	596,01	5656,2	5232,8	6284,1	5127,9	1.13:1.10:0:0.63:1.00:0.99:9.42:8.72:10.47:8.54	581,97	5575,2	581,97	5575,2	9,58	45518	cAMP-dependent protein kinase type II-alpha regulatory subunit OS=Homo sapiens OX=9606 GN=PRKAR2A PE=1 SV=2	PRKAR2A	3,260025656	1,70E-55
1457	111094	Q567R6	35,81	32	3	3		0	339,55	966,5	475,53	1546,5	928,28	11995	10912	14039	9323,8	0	339,55	966,5	475,53	1546,5	928,28	11995	10912	14039	9323,8	0:0.22:0.62:0.31:1.00:0.60:7.76:7.06:9.08:6.03	1209,2	11567	1209,2	11567	9,57	17359	Single-stranded DNA binding protein 1 OS=Homo sapiens OX=9606 GN=SSBP1 PE=2 SV=1	SSBP1	3,258518925	1,55E-36
242	102261	A8K787	80,77	35	11	4	Acetylation (N-term)	2761,4	2165,1	1897,2	3023,9	2828,5	2947,2	20222	21785	22646	24620	2082,9	1653,8	1617,7	2288,5	2291,2	2279,8	18645	19790	20526	21944	0.91:0.72:0.71:1.00:1.00:1.00:8.14:8.64:8.96:9.58	2686,8	22318	2118,5	20226	9,55	33081	cDNA FLJ75273 highly similar to Homo sapiens solute carrier family 25 (mitochondrial carrier adenine nucleotide translocator) member 4 mRNA OS=Homo sapiens OX=9606 PE=2 SV=1	NA	3,255500733	1,70E-81
657	104719	Q5HYI7	68,57	27	6	6		11188	11854	10718	6699	8396,3	7178,1	72889	87070	105250	84872	7491,8	8715,4	7238,7	4675,7	5618,3	5501	47967	60558	72264	62315	1.33:1.55:1.29:0.83:1.00:0.98:8.54:10.78:12.86:11.09	9338,9	87521	6540,2	60776	9,29	35093	Metaxin-3 OS=Homo sapiens OX=9606 GN=MTX3 PE=1 SV=2	MTX3	3,215678597	2,69E-69
1134	100536	P82933	65,19	7	2	2		1161,8	1021,1	1348,1	629,71	1325,5	950,82	9518,4	9424,4	11928	8736,4	1161,8	1021,1	1348,1	629,71	1325,5	950,82	9518,4	9424,4	11928	8736,4	0.88:0.77:1.02:0.48:1.00:0.72:7.18:7.11:9.00:6.59	1072,8	9901,7	1072,8	9901,7	9,23	45835	28S ribosomal protein S9 mitochondrial OS=Homo sapiens OX=9606 GN=MRPS9 PE=1 SV=2	MRPS9	3,206330648	6,46E-66
701	97870	P49419-2	50,84	13	5	5		1168,1	1277,3	2178,1	2148,4	1788,6	2107,9	12630	10960	17997	16774	833,95	742,13	1336,3	1241,3	1245,6	1058,2	9581,9	6999	12573	11819	0.67:0.60:1.07:1.00:1.00:0.85:7.69:5.62:10.09:9.49	1885,3	14590	1120,4	10243	9,14	55366	Isoform 2 of Alpha-aminoadipic semialdehyde dehydrogenase OS=Homo sapiens OX=9606 GN=ALDH7A1	ALDH7A1	3,192194165	1,45E-51
979	103253	B0QY95	32,61	6	2	2		809,93	755,84	550,61	664,7	652,68	564,21	3556	7465,8	7944,2	7163,1	809,93	755,84	550,61	664,7	652,68	564,21	3556	7465,8	7944,2	7163,1	1.24:1.16:0.84:1.02:1.00:0.86:5.45:11.44:12.17:10.97	729,02	6532,3	729,02	6532,3	8,96	53332	Mitochondrial dynamics protein MID51 OS=Homo sapiens OX=9606 GN=MIEF1 PE=1 SV=1	MIEF1	3,163498732	2,45E-33
1445	109123	Q96C36	50,8	10	3	2		645,09	223,23	791,91	719,54	635,91	590,45	4721,8	4605,2	7915,1	6062,9	645,09	223,23	791,91	719,54	635,91	590,45	4721,8	4605,2	7915,1	6062,9	1.01:0.35:1.25:1.13:1.00:0.93:7.43:7.24:12.45:9.53	655,63	5826,3	655,63	5826,3	8,89	33637	Pyrroline-5-carboxylate reductase 2 OS=Homo sapiens OX=9606 GN=PYCR2 PE=1 SV=1	PYCR2	3,152183419	1,58E-51
2195	102679	O14745	79,72	4	1	1		423,28	425,36	498,79	427,6	333,43	429,2	3222	4084,8	4061,8	3623,5	423,28	425,36	498,79	427,6	333,43	429,2	3222	4084,8	4061,8	3623,5	1.27:1.28:1.50:1.28:1.00:1.29:9.66:12.25:12.18:10.87	422,94	3748	422,94	3748	8,86	38868	Na(+)/H(+) exchange regulatory cofactor NHE-RF1 OS=Homo sapiens OX=9606 GN=SLC9A3R1 PE=1 SV=4	SLC9A3R1	3,147306699	1,91E-80
3501	128696	D6RCM2	16,54	11	1	1		0	0	458,8	287,59	260,34	27,775	2984	2360,8	2716	1086,2	0	0	458,8	287,59	260,34	27,775	2984	2360,8	2716	1086,2	0:0:1.76:1.10:1.00:0.11:11.46:9.07:10.43:4.17	258,63	2286,8	258,63	2286,8	8,84	12592	28S ribosomal protein S18c mitochondrial OS=Homo sapiens OX=9606 GN=MRPS18C PE=1 SV=1	MRPS18C	3,14404637	2,88E-17
2642	114629	A0A024R294	58,92	5	1	1		432,02	331,5	350,24	183,7	223,59	216,08	2356,4	2432,2	3065,4	2094,5	432,02	331,5	350,24	183,7	223,59	216,08	2356,4	2432,2	3065,4	2094,5	1.93:1.48:1.57:0.82:1.00:0.97:10.54:10.88:13.71:9.37	289,52	2487,1	289,52	2487,1	8,59	29484	Chromosome 18 open reading frame 24 isoform CRA_a OS=Homo sapiens OX=9606 GN=C18orf24 PE=4 SV=1	SKA1	3,102658131	1,20E-59
1253	109321	A0A140VJC9	63,72	19	3	3		9582,7	7823,7	7343	5610,4	6940,4	7469,4	53477	58005	79448	63191	9582,7	7823,7	7343	5610,4	6940,4	7469,4	53477	58005	79448	63191	1.38:1.13:1.06:0.81:1.00:1.08:7.71:8.36:11.45:9.10	7461,6	63530	7461,6	63530	8,51	24737	Lysophospholipase II isoform CRA_f OS=Homo sapiens OX=9606 GN=LYPLA2 PE=2 SV=1	LYPLA2	3,089159132	1,91E-64
1236	101848	O75390	23,9	11	5	1		225,66	82,517	0	0	436,75	220,34	1816,1	1538,9	2773,8	2079,8	225,66	82,517	0	0	436,75	220,34	1816,1	1538,9	2773,8	2079,8	0.52:0.19:0:0:1.00:0.50:4.16:3.52:6.35:4.76	241,32	2052,2	241,32	2052,2	8,5	51712	Citrate synthase mitochondrial OS=Homo sapiens OX=9606 GN=CS PE=1 SV=2	CS	3,087462841	1,26E-24
1031	103411	Q8IX90	63	7	2	2		588,89	1131,5	1095,3	756,69	1047,8	619,19	6095,2	8310,6	9662,2	8336,9	588,89	1131,5	1095,3	756,69	1047,8	619,19	6095,2	8310,6	9662,2	8336,9	0.56:1.08:1.05:0.72:1.00:0.59:5.82:7.93:9.22:7.96	955,93	8101,2	955,93	8101,2	8,47	46359	Spindle and kinetochore-associated protein 3 OS=Homo sapiens OX=9606 GN=SKA3 PE=1 SV=2	SKA3	3,08236197	1,00E-63
2293	114127	Q9Y3D3	42,15	6	1	1		249,18	217,52	0	150,2	0	189,58	1676,4	1721,5	1524,9	1871,5	249,18	217,52	0	150,2	0	189,58	1676,4	1721,5	1524,9	1871,5	64.00:64.00:-:64.00:-:64.00:64.00:64.00:64.00:64.00	201,62	1698,6	201,62	1698,6	8,42	15345	28S ribosomal protein S16 mitochondrial OS=Homo sapiens OX=9606 GN=MRPS16 PE=1 SV=1	MRPS16	3,073820233	7,08E-43
637	97175	Q16795	76,34	15	5	5		2343,8	2981,2	3330,5	2522,6	3030,6	2802,1	21590	21411	27681	22970	1523,9	1911,6	2641,7	1702,5	2143,5	2175,7	16836	15707	20959	16920	0.71:0.89:1.23:0.79:1.00:1.02:7.85:7.33:9.78:7.89	3030,9	23413	2108,1	17605	8,35	42510	NADH dehydrogenase [ubiquinone] 1 alpha subcomplex subunit 9 mitochondrial OS=Homo sapiens OX=9606 GN=NDUFA9 PE=1 SV=2	NDUFA9	3,061776198	4,57E-77
1366	100226	Q9Y606	73,52	7	3	3		568,98	841,72	685,62	564,21	974,31	566,66	7242,8	6262	8764,2	6905,3	568,98	841,72	685,62	564,21	974,31	566,66	7242,8	6262	8764,2	6905,3	0.58:0.86:0.70:0.58:1.00:0.58:7.43:6.43:9.00:7.09	876,47	7293,6	876,47	7293,6	8,32	47470	tRNA pseudouridine synthase A OS=Homo sapiens OX=9606 GN=PUS1 PE=1 SV=3	PUS1	3,056583528	3,02E-74
284	103170	A0A0S2Z462	81,76	19	8	8		17453	16331	16326	13872	13605	12957	108320	113140	147050	131050	10121	9334	10061	7565,9	8916,5	7948	66574	71495	85055	74673	1.14:1.05:1.13:0.85:1.00:0.89:7.47:8.02:9.54:8.37	15091	124890	8990,9	74449	8,28	62600	ArfGAP with FG repeats 1 isoform 2 (Fragment) OS=Homo sapiens OX=9606 GN=AGFG1 PE=2 SV=1	AGFG1	3,049630768	1,74E-82
625	107132	P32322-3	78,5	27	6	5		2871,9	3553,3	4350,4	3135,8	3471,8	3240,1	33163	32558	35845	26103	1941,3	2799,4	3174	2906,6	2733,5	2968,8	26318	25099	25962	22380	0.71:1.02:1.16:1.06:1.00:1.09:9.63:9.18:9.50:8.19	3894,6	31917	3010,9	24940	8,28	35981	Isoform 3 of Pyrroline-5-carboxylate reductase 1 mitochondrial OS=Homo sapiens OX=9606 GN=PYCR1	PYRC1	3,049630768	3,16E-79
509	102811	Q75MT9	70,24	35	8	8		11379	11905	14807	11136	14231	14433	104760	100060	111530	92733	6964,9	7055,4	8487,9	6027,2	7561,6	7824,2	62799	59665	69165	51382	0.92:0.93:1.12:0.80:1.00:1.03:8.31:7.89:9.15:6.80	13111	102270	7449,8	60753	8,15	33229	Malate dehydrogenase (Fragment) OS=Homo sapiens OX=9606 GN=MDH2 PE=3 SV=1	MDH2	3,026800059	5,75E-71
1782	102956	A0A024R325	62,32	8	2	2		666,35	773,61	869,29	390,75	669,19	728,08	4748,7	5590,1	7636,1	5707,3	666,35	773,61	869,29	390,75	669,19	728,08	4748,7	5590,1	7636,1	5707,3	1.00:1.16:1.30:0.58:1.00:1.09:7.10:8.35:11.41:8.53	728,36	5920,5	728,36	5920,5	8,13	46511	Succinate--CoA ligase [GDP-forming] subunit beta mitochondrial OS=Homo sapiens OX=9606 GN=SUCLG2 PE=3 SV=1	SUCLG2	3,023255352	4,79E-63
78	97173	E5KNY5	78,77	29	33	33		33122	35768	38056	28168	30864	31737	256300	272230	361710	314750	6170,1	7779,9	8703,2	5662,8	6567,9	6592,4	52259	62590	69007	56610	0.94:1.18:1.33:0.86:1.00:1.00:7.96:9.53:10.51:8.62	34591	304360	7486,4	60116	8,03	157904	Leucine-rich PPR-motif containing OS=Homo sapiens OX=9606 GN=LRPPRC PE=4 SV=1	LRPPRC	3,005399988	1,70E-79
570	104874	Q99714	49,15	21	3	3		2384,7	1376,2	2902	1613,2	1545	1211,4	17142	17282	17024	18123	2384,7	1376,2	2902	1613,2	1545	1211,4	17142	17282	17024	18123	1.54:0.89:1.88:1.04:1.00:0.78:11.09:11.19:11.02:11.73	2184,3	17393	2184,3	17393	7,96	26923	3-hydroxyacyl-CoA dehydrogenase type-2 OS=Homo sapiens OX=9606 GN=HSD17B10 PE=1 SV=3	HSD17B10	2,992768431	7,08E-50
398	99323	A0A0S2Z5H3	63,05	25	12	1		1571,8	1300,1	1122,2	917,2	1248,5	1165,5	9550,4	8852,3	12131	8146,4	1571,8	1300,1	1122,2	917,2	1248,5	1165,5	9550,4	8852,3	12131	8146,4	1.26:1.04:0.90:0.73:1.00:0.93:7.65:7.09:9.72:6.52	1220,9	9670,1	1220,9	9670,1	7,92	70295	Clathrin interactor 1 isoform 2 (Fragment) OS=Homo sapiens OX=9606 GN=CLINT1 PE=2 SV=1	CLINT1	2,98550043	8,91E-64
613	98029	O60488	47,5	13	6	4		1851,6	1061,8	1580,1	827,99	1833,8	1486,6	13964	13704	14981	14824	1627,6	774,48	1256,1	667,59	1597,5	1309,8	11843	11580	11928	12627	1.02:0.48:0.79:0.42:1.00:0.82:7.41:7.25:7.47:7.90	1750,7	14368	1515,9	11995	7,91	79188	Long-chain-fatty-acid--CoA ligase 4 OS=Homo sapiens OX=9606 GN=ACSL4 PE=1 SV=2	ACSL4	2,983677695	3,16E-48
1662	102686	Q9H5Q4	45,13	4	1	1		0	168,15	365,7	382,95	208,03	319,9	2486,3	1737,8	2386,7	2458,2	0	168,15	365,7	382,95	208,03	319,9	2486,3	1737,8	2386,7	2458,2	0:0.81:1.76:1.84:1.00:1.54:11.95:8.35:11.47:11.82	288,95	2267,2	288,95	2267,2	7,85	45349	Dimethyladenosine transferase 2 mitochondrial OS=Homo sapiens OX=9606 GN=TFB2M PE=1 SV=1	TFB2M	2,972692654	7,41E-46
442	97352	Q5SQN1	62,34	19	7	7		4293,1	5530,8	4408,8	2624,1	3737,5	3147,3	26234	28329	37788	30872	2676,2	3487,3	2545,2	1584,6	2605,6	1787,9	16024	18092	23326	18302	1.03:1.34:0.98:0.61:1.00:0.69:6.15:6.94:8.95:7.02	4086,2	30806	2447,8	18936	7,74	52562	Synaptosomal-associated protein 47 OS=Homo sapiens OX=9606 GN=SNAP47 PE=1 SV=3	SNAP47	2,952333566	4,57E-63
391	97840	O60502	43,12	10	5	5		2533,3	2861,7	3406,4	2610,9	2093,2	2344,9	17907	22371	26730	24647	1967,1	2240,2	2609	2072,3	1630,2	1970,6	11125	15702	19332	18175	1.21:1.37:1.60:1.27:1.00:1.21:6.82:9.63:11.86:11.15	2763,6	22914	2081,6	16083	7,73	102915	Protein O-GlcNAcase OS=Homo sapiens OX=9606 GN=OGA PE=1 SV=2	OGA	2,950468414	7,59E-44
1717	103182	A0A0S2Z3P9	18,61	4	1	1		126,26	0	0	0	319,26	352,24	1418,8	2059,9	2533,1	2199,6	126,26	0	0	0	319,26	352,24	1418,8	2059,9	2533,1	2199,6	0.40:0:0:0:1.00:1.10:4.44:6.45:7.93:6.89	265,92	2052,9	265,92	2052,9	7,72	47485	Acyl-CoA dehydrogenase short/branched chain isoform 1 (Fragment) OS=Homo sapiens OX=9606 GN=ACADSB PE=2 SV=1	ACADSB	2,948600847	2,45E-19
3021	117516	Q9Y6M9	41,59	8	1	1	Acetylation (N-term)	310,55	334,68	0	0	568,31	488,71	3259	2677,7	4127	3027,1	310,55	334,68	0	0	568,31	488,71	3259	2677,7	4127	3027,1	0.55:0.59:0:0:1.00:0.86:5.73:4.71:7.26:5.33	425,56	3272,7	425,56	3272,7	7,69	21831	NADH dehydrogenase [ubiquinone] 1 beta subcomplex subunit 9 OS=Homo sapiens OX=9606 GN=NDUFB9 PE=1 SV=3	NDUFB9	2,942983598	2,57E-42
2488	108027	A0PJ79	55,22	6	1	1		288,89	0	344,08	0	270,51	227,56	1853,1	1904,3	2715,4	2176,7	288,89	0	344,08	0	270,51	227,56	1853,1	1904,3	2715,4	2176,7	1.07:0:1.27:0:1.00:0.84:6.85:7.04:10.04:8.05	282,76	2162,4	282,76	2162,4	7,65	34446	MRPL1 protein (Fragment) OS=Homo sapiens OX=9606 GN=MRPL1 PE=2 SV=1	MRPL1	2,935459748	6,03E-56
296	99375	Q8IZH2	64,54	4	6	6		2854,7	2815	3518,8	1969	2416,1	2482,1	15590	15973	17924	16408	1533,5	1506,2	2026,6	1031,6	1376,7	1130,5	9503,7	10617	12689	10698	1.11:1.09:1.47:0.75:1.00:0.82:6.90:7.71:9.22:7.77	2676	16474	1434,2	10877	7,58	194106	5'-3' exoribonuclease 1 OS=Homo sapiens OX=9606 GN=XRN1 PE=1 SV=1	XRN1	2,922197848	2,88E-65
419	97230	Q9NPI6	54,13	15	6	6		3165,1	2885,8	5421	3343,7	3977,3	3977,5	26760	26472	35713	27301	2178	1396	4066,4	2271,6	2760,9	3285,9	20202	19324	26967	19705	0.79:0.51:1.47:0.82:1.00:1.19:7.32:7.00:9.77:7.14	4146,3	29061	2842,6	21550	7,58	63279	mRNA-decapping enzyme 1A OS=Homo sapiens OX=9606 GN=DCP1A PE=1 SV=3	DCP1A	2,922197848	7,41E-55
124	105927	P12345	78,03	53	9	9		85315	82646	71749	62552	60894	56280	496130	631750	636230	539210	60249	55896	47752	42652	41190	38636	336010	402450	329920	376290	1.46:1.36:1.16:1.04:1.00:0.94:8.16:9.77:8.01:9.14	69906	575830	47729	361170	7,57	28758	MiniTurboID OS=Homo sapiens OX=9606 GN=MiniT PE=3 SV=1	MiniTd	2,9202933	9,33E-79
630	107462	Q7Z518	71,92	21	7	7		8803	9232,5	12397	9034,2	10189	10007	63849	64138	79500	67797	5693,6	5960,7	6917,5	5219,3	6941,1	6333,8	43572	47155	56791	45597	0.82:0.86:1.00:0.75:1.00:0.91:6.28:6.79:8.18:6.57	10246	69410	6378,1	48278	7,57	40677	NADH dehydrogenase [ubiquinone] 1 alpha subcomplex subunit 10 mitochondrial OS=Homo sapiens OX=9606 PE=2 SV=1	NDUFA10	2,9202933	1,20E-72
870	100240	O94826	60,93	10	5	5		2324,3	2787,2	3236,4	1341,1	2356,8	2470,4	20783	19562	25129	18445	1855,4	1955	2455,2	969,18	1758	1773,3	15805	14427	16587	11438	1.06:1.11:1.40:0.55:1.00:1.01:8.99:8.21:9.44:6.51	2653,4	20980	1929,7	14564	7,55	67455	Mitochondrial import receptor subunit TOM70 OS=Homo sapiens OX=9606 GN=TOMM70 PE=1 SV=1	TOMM70	2,916476644	1,17E-61
724	104135	A0A024R9P6	78,51	15	5	5		3017,5	3580,4	3267,7	2725,9	2566,6	3014	21221	21951	26815	22340	2680,7	2812,2	2262,4	2141,9	1749,7	2233,2	16577	16236	19376	16281	1.53:1.61:1.29:1.22:1.00:1.28:9.47:9.28:11.07:9.31	3119,5	23082	2313,3	17118	7,4	52118	Family with sequence similarity 82 member C isoform CRA_a OS=Homo sapiens OX=9606 GN=FAM82C PE=4 SV=1	RMDN3	2,887525271	3,09E-79
1411	102892	Q96LZ7	64,91	10	3	3		1984,8	1939,1	1664	1312,6	1113,3	1247,7	12158	10728	15110	10232	1984,8	1939,1	1664	1312,6	1113,3	1247,7	12158	10728	15110	10232	1.78:1.74:1.49:1.18:1.00:1.12:10.92:9.64:13.57:9.19	1631,9	12057	1631,9	12057	7,39	47399	Regulator of microtubule dynamics protein 2 OS=Homo sapiens OX=9606 GN=RMDN2 PE=1 SV=2	RMDN2	2,885574364	1,23E-65
2406	115453	O95168-2	51,55	8	1	1		0	462,69	520,93	455,39	598,27	584,75	3807,8	4434	2950,5	4301,2	0	462,69	520,93	455,39	598,27	584,75	3807,8	4434	2950,5	4301,2	0:0.77:0.87:0.76:1.00:0.98:6.36:7.41:4.93:7.19	524,4	3873,4	524,4	3873,4	7,39	14026	Isoform 2 of NADH dehydrogenase [ubiquinone] 1 beta subcomplex subunit 4 OS=Homo sapiens OX=9606 GN=NDUFB4	NDUFB4	2,885574364	2,82E-52
905	98221	A0A024R0S6	15,93	4	2	1		278,65	279,97	353,78	180,12	469,71	0	2595	1637,3	4476,5	504,12	278,65	279,97	353,78	180,12	469,71	0	2595	1637,3	4476,5	504,12	0.59:0.60:0.75:0.38:1.00:0:5.52:3.49:9.53:1.07	312,44	2303,2	312,44	2303,2	7,37	61162	EH-domain containing 2 isoform CRA_a OS=Homo sapiens OX=9606 GN=EHD2 PE=3 SV=1	EHD2	2,881664619	1,17E-16
1443	101945	Q5JPH6	60,88	2	1	1		254,5	214,84	292,33	268,38	278,16	308,54	1670,8	2105,4	2200,5	1671,4	254,5	214,84	292,33	268,38	278,16	308,54	1670,8	2105,4	2200,5	1671,4	0.91:0.77:1.05:0.96:1.00:1.11:6.01:7.57:7.91:6.01	269,46	1912	269,46	1912	7,1	58689	Probable glutamate--tRNA ligase mitochondrial OS=Homo sapiens OX=9606 GN=EARS2 PE=1 SV=2	EARS2	2,827819025	1,32E-61
390	104689	B7Z6M0	48,7	18	6	6	Oxidation (M)	11598	12754	16628	10081	9143	9428,3	61905	81108	108710	89769	9680,2	10426	14723	8638,3	7620,2	8240,4	50137	68031	93278	69001	1.27:1.37:1.93:1.13:1.00:1.08:6.58:8.93:12.24:9.06	11701	86181	9888	70112	7,09	47172	Peptidylprolyl isomerase OS=Homo sapiens OX=9606 PE=2 SV=1	PPI	2,825785627	2,00E-49
1823	110518	O76070	64,43	13	1	1		411,03	277,88	308,15	276,17	197,17	229,77	1939,6	1759,7	2506,8	1817,3	411,03	277,88	308,15	276,17	197,17	229,77	1939,6	1759,7	2506,8	1817,3	2.08:1.41:1.56:1.40:1.00:1.17:9.84:8.92:12.71:9.22	283,36	2005,9	283,36	2005,9	7,08	13331	Gamma-synuclein OS=Homo sapiens OX=9606 GN=SNCG PE=1 SV=2	SNCG	2,82374936	3,72E-65
584	97586	Q8NDI1	52,04	2	2	1		213,84	290,83	0	196	287,01	327,35	1721,1	1589,3	2525,3	1577,1	213,84	290,83	0	196	287,01	327,35	1721,1	1589,3	2525,3	1577,1	0.75:1.01:0:0.68:1.00:1.14:6.00:5.54:8.80:5.50	263,01	1853,2	263,01	1853,2	7,05	140017	EH domain-binding protein 1 OS=Homo sapiens OX=9606 GN=EHBP1 PE=1 SV=3	EHBP1	2,817623258	9,12E-53
388	97909	Q6P3W7	72,09	9	6	6		4203,3	3978,6	4088,7	2736,9	3245,5	3039,9	27494	24937	32473	26150	3318	2950,7	3273	2060,7	2525	2215,1	19512	17117	21551	17856	1.31:1.17:1.30:0.82:1.00:0.88:7.73:6.78:8.54:7.07	3593	27763	2723,7	19009	6,98	103709	SCY1-like protein 2 OS=Homo sapiens OX=9606 GN=SCYL2 PE=1 SV=1	SCYL2	2,803227036	8,13E-73
889	99188	A0A0S2Z5M8	42,95	3	2	2		817,58	998,04	270,15	666,77	1105,8	528,44	5172,5	6914,5	6868,3	6652,9	817,58	998,04	270,15	666,77	1105,8	528,44	5172,5	6914,5	6868,3	6652,9	0.74:0.90:0.24:0.60:1.00:0.48:4.68:6.25:6.21:6.02	916,9	6402,1	916,9	6402,1	6,98	92219	ElaC homolog 2 (E. coli) isoform CRA_b (Fragment) OS=Homo sapiens OX=9606 GN=ELAC2 PE=2 SV=1	ELAC2	2,803227036	1,12E-43
771	104499	Q9UES0	69,19	43	6	6		10774	11960	9276,8	7867,8	8131,4	7484,7	53866	56756	67604	61493	7582,9	8350,2	6436,6	5506,6	5859,4	4953,3	41278	42707	49283	44787	1.29:1.43:1.10:0.94:1.00:0.85:7.04:7.29:8.41:7.64	9249,1	59930	6448,2	44514	6,9	21607	SNARE protein Ykt6 (Fragment) OS=Homo sapiens OX=9606 PE=2 SV=1	YKT6	2,786596362	6,46E-70
2913	118716	E9PHS0	36,27	6	1	1		213,48	155,93	471,13	0	408,29	233,52	1965,4	1632,4	2448,5	2037,5	213,48	155,93	471,13	0	408,29	233,52	1965,4	1632,4	2448,5	2037,5	0.52:0.38:1.15:0:1.00:0.57:4.81:4.00:6.00:4.99	296,47	2020,9	296,47	2020,9	6,82	22042	Glutathione S-transferase LANCL1 (Fragment) OS=Homo sapiens OX=9606 GN=LANCL1 PE=1 SV=1	LANCL1	2,769771739	5,37E-37
871	101479	Q8N6T3	56,98	10	3	3		1762,5	1607	1010,1	691,19	1195,3	1030,1	9763,3	7784,7	11775	8142,1	1762,5	1607	1010,1	691,19	1195,3	1030,1	9763,3	7784,7	11775	8142,1	1.47:1.34:0.85:0.58:1.00:0.86:8.17:6.51:9.85:6.81	1400,6	9366,4	1400,6	9366,4	6,69	44668	ADP-ribosylation factor GTPase-activating protein 1 OS=Homo sapiens OX=9606 GN=ARFGAP1 PE=1 SV=2	ARFGAP1	2,742006211	1,05E-57
1626	102133	B4DRS6	44,36	9	2	2		0	401,36	678,67	357,77	714,69	279,31	2908,3	3557,6	5360,7	4155,1	0	401,36	678,67	357,77	714,69	279,31	2908,3	3557,6	5360,7	4155,1	0:0.56:0.95:0.50:1.00:0.39:4.07:4.98:7.50:5.81	598,45	3995,4	598,45	3995,4	6,68	36350	Sidoreflexin OS=Homo sapiens OX=9606 PE=2 SV=1	SFXN	2,739848103	4,37E-45
572	98607	Q8NI36	50,71	7	6	6		2687,3	2789,3	1815,5	2002,9	1788,7	1807,3	12375	12727	15997	15562	1977,4	1765,9	1286,7	1362	1333,5	1149,6	7748,6	8253,4	12434	10920	1.48:1.32:0.96:1.02:1.00:0.86:5.81:6.19:9.32:8.19	2309,1	14165	1479,2	9838,9	6,65	105322	WD repeat-containing protein 36 OS=Homo sapiens OX=9606 GN=WDR36 PE=1 SV=1	WDR36	2,733354341	1,95E-51
1312	108856	Q9NPA3	50,3	10	2	2		363,69	264,07	361,47	0	634,58	280,36	4645,8	3699,1	2949,9	3504	363,69	264,07	361,47	0	634,58	280,36	4645,8	3699,1	2949,9	3504	0.57:0.42:0.57:0:1.00:0.44:7.32:5.83:4.65:5.52	634,72	4218,4	634,72	4218,4	6,65	20202	Mid1-interacting protein 1 OS=Homo sapiens OX=9606 GN=MID1IP1 PE=1 SV=1	MID1IP1	2,733354341	5,01E-51
524	98371	Q02218	63,42	1	1	1		382,66	752,89	728,64	560,93	613,91	637,1	4086,6	4319,6	4327,1	3461,9	382,66	752,89	728,64	560,93	613,91	637,1	4086,6	4319,6	4327,1	3461,9	0.62:1.23:1.19:0.91:1.00:1.04:6.66:7.04:7.05:5.64	612,69	4048,8	612,69	4048,8	6,61	115935	2-oxoglutarate dehydrogenase mitochondrial OS=Homo sapiens OX=9606 GN=OGDH PE=1 SV=3	OGDH	2,724650272	3,80E-64
536	99798	B3KPI5	52,33	13	5	5		5513,5	3635,8	2300,8	3849,1	2530,4	3685,3	22642	22147	26265	25724	3577,7	3577,8	1607,3	2473,9	1939,9	2665,1	19466	19253	23006	20391	1.84:1.84:0.83:1.28:1.00:1.37:10.03:9.93:11.86:10.51	4328,5	24194	3130,3	20529	6,56	61491	cDNA FLJ31840 fis clone NT2RP7000109 highly similar to Tudor and KH domain-containing protein OS=Homo sapiens OX=9606 PE=2 SV=1	NA	2,713695815	4,68E-53
2462	112049	Q9BPW8	45,3	5	1	1		227,46	230,15	422,24	0	463,53	350,37	2191,5	1807,6	2686,1	2168,1	227,46	230,15	422,24	0	463,53	350,37	2191,5	1807,6	2686,1	2168,1	0.49:0.50:0.91:0:1.00:0.76:4.73:3.90:5.79:4.68	338,75	2213,3	338,75	2213,3	6,53	33310	Protein NipSnap homolog 1 OS=Homo sapiens OX=9606 GN=NIPSNAP1 PE=1 SV=1	NIPSNAP1	2,707082992	5,01E-46
82	97397	C9J6P4	50,23	35	27	1		1705,6	1686,5	1301,7	1073,4	901,52	1006,4	6484,3	7147,5	11447	8285,2	1705,6	1686,5	1301,7	1073,4	901,52	1006,4	6484,3	7147,5	11447	8285,2	1.89:1.87:1.44:1.19:1.00:1.12:7.19:7.93:12.70:9.19	1279,2	8341,1	1279,2	8341,1	6,52	114085	Zinc finger CCCH-type antiviral protein 1 OS=Homo sapiens OX=9606 GN=ZC3HAV1 PE=1 SV=1	ZC3HAV1	2,704871964	5,89E-51
195	99761	Q9BXK5	74,44	45	14	14	Acetylation (N-term)	31662	34964	33602	23298	27319	23409	184830	202210	249370	186000	13611	15766	15501	10551	11658	10615	78496	82315	100680	80805	1.17:1.35:1.33:0.90:1.00:0.91:6.73:7.06:8.64:6.93	29561	205600	13229	85573	6,47	52723	Bcl-2-like protein 13 OS=Homo sapiens OX=9606 GN=BCL2L13 PE=1 SV=1	BCL2L13	2,693765712	3,63E-75
965	100389	Q96SZ6	38,58	3	1	1		642,46	248,67	1145	744,21	760,89	943,55	6503,6	4578,9	2822,1	5413,8	642,46	248,67	1145	744,21	760,89	943,55	6503,6	4578,9	2822,1	5413,8	0.84:0.33:1.50:0.98:1.00:1.24:8.55:6.02:3.71:7.12	747,46	4829,6	747,46	4829,6	6,46	67689	CDK5 regulatory subunit-associated protein 1 OS=Homo sapiens OX=9606 GN=CDK5RAP1 PE=1 SV=2	CDK5RAP1	2,691534165	2,63E-39
721	101426	P04181	76,6	16	5	5		6300,1	5651,4	7478,8	5667,9	6438,6	6523	38268	35253	44360	38150	4873,2	4107,2	5647,8	4075,7	4776	4856,4	30099	27661	35150	28616	1.02:0.86:1.18:0.85:1.00:1.02:6.30:5.79:7.36:5.99	6343,3	39008	4722,7	30382	6,43	48535	Ornithine aminotransferase mitochondrial OS=Homo sapiens OX=9606 GN=OAT PE=1 SV=1	OAT	2,684818738	2,51E-77
324	99602	Q99623	56,35	42	10	10		21665	20325	24629	21173	28699	26548	104460	133920	167340	148310	10052	7822,5	11866	9645,6	15306	11886	55203	72548	89583	79461	0.66:0.51:0.78:0.63:1.00:0.78:3.61:4.74:5.85:5.19	24317	138510	11574	74199	6,41	33296	Prohibitin-2 OS=Homo sapiens OX=9606 GN=PHB2 PE=1 SV=2	PHB2	2,680324357	4,47E-57
849	103156	P31930	53,09	5	2	2		1353,8	1275,8	1797,3	1043,2	1379,4	1164,7	8553,3	6809,4	10967	7796,9	1353,8	1275,8	1797,3	1043,2	1379,4	1164,7	8553,3	6809,4	10967	7796,9	0.98:0.92:1.30:0.76:1.00:0.84:6.20:4.94:7.95:5.65	1335,7	8531,7	1335,7	8531,7	6,39	52646	Cytochrome b-c1 complex subunit 1 mitochondrial OS=Homo sapiens OX=9606 GN=UQCRC1 PE=1 SV=3	UQCRC1	2,675815931	8,13E-54
754	97681	Q9BY44	77,02	12	4	4		1819,5	2027,2	1415,7	2381,5	2108,5	2283,5	12791	14634	14873	11960	1354,3	1639,8	1415,7	2082,6	1741,3	1867,1	11133	12966	13027	10350	0.78:0.94:0.81:1.20:1.00:1.07:6.39:7.45:7.48:5.94	2275,7	13565	1888,7	11869	6,28	64990	Eukaryotic translation initiation factor 2A OS=Homo sapiens OX=9606 GN=EIF2A PE=1 SV=3	EIF2A	2,650764559	9,55E-78
1973	110331	Q07812	63,85	23	3	3		883,86	963,92	793,7	636,95	621,92	529,78	5526,6	4695,8	7293,7	5877,5	883,86	963,92	793,7	636,95	621,92	529,78	5526,6	4695,8	7293,7	5877,5	1.42:1.55:1.28:1.02:1.00:0.85:8.89:7.55:11.73:9.45	932,28	5848,4	932,28	5848,4	6,27	21184	Apoptosis regulator BAX OS=Homo sapiens OX=9606 GN=BAX PE=1 SV=1	BAX	2,648465443	1,41E-64
311	97894	P54886	53,61	18	11	11		10011	8450,7	6579,7	5112	5650,5	5234,3	42796	41535	49896	40392	4531,3	3627	2225,9	2471,8	2353,6	2391,5	18283	18341	21001	17235	1.93:1.54:0.95:1.05:1.00:1.02:7.77:7.79:8.92:7.32	7157,5	43655	2996,5	18715	6,25	87302	Delta-1-pyrroline-5-carboxylate synthase OS=Homo sapiens OX=9606 GN=ALDH18A1 PE=1 SV=2	ALDH18A1	2,64385619	2,45E-54
74	101773	Q7Z434	67,63	45	14	3	Oxidation (M)	39583	38108	42075	27533	27205	31554	179280	203810	240950	194640	35877	34588	38587	24621	24165	28560	168440	191210	237750	188980	1.48:1.43:1.60:1.02:1.00:1.18:6.97:7.91:9.84:7.82	34908	204670	31632	196590	6,22	56528	Mitochondrial antiviral-signaling protein OS=Homo sapiens OX=9606 GN=MAVS PE=1 SV=2	MAVS	2,63691458	2,34E-68
405	98089	A0A024QZM5	49,97	11	6	6		5212,3	4916,4	4374,6	2915	2800,4	3600,9	20171	19019	29885	22894	3002,4	2763,1	2477,2	1733	1474,8	2275,9	13257	11222	20352	14523	2.04:1.87:1.68:1.18:1.00:1.54:8.99:7.61:13.80:9.85	4158,6	22992	2421,5	14839	6,13	96754	KIAA1274 isoform CRA_a OS=Homo sapiens OX=9606 GN=KIAA1274 PE=4 SV=1	PALD1	2,615887074	1,07E-50
1007	103136	O95721	73	22	5	5		6658,7	7090,9	5087,9	4764,2	4930,6	4992,2	24507	28113	33631	30227	4401,1	4638,9	3750,1	2987,6	3333,3	3111,4	20722	20600	26132	22951	1.32:1.39:1.13:0.90:1.00:0.93:6.22:6.18:7.84:6.89	5712,1	29912	3703,7	22601	6,1	28970	Synaptosomal-associated protein 29 OS=Homo sapiens OX=9606 GN=SNAP29 PE=1 SV=1	SNAP29	2,608809243	1,00E-73
2329	117594	A0A096LNZ9	37,64	14	1	1		310,63	143,57	275,6	425,23	497,85	516,12	2283,7	2205,1	2300,2	2024,8	310,63	143,57	275,6	425,23	497,85	516,12	2283,7	2205,1	2300,2	2024,8	0.62:0.29:0.55:0.85:1.00:1.04:4.59:4.43:4.62:4.07	361,5	2203,5	361,5	2203,5	6,1	15562	Ubiquitin-like protein ISG15 (Fragment) OS=Homo sapiens OX=9606 GN=ISG15 PE=1 SV=6	ISG15	2,608809243	2,29E-38
1265	112355	Q9Y6B6	48,71	31	5	2		388,5	517,75	587,72	299,6	443,77	263,97	2474,4	3013,1	3270,5	1810,3	388,5	517,75	587,72	299,6	443,77	263,97	2474,4	3013,1	3270,5	1810,3	0.88:1.17:1.32:0.68:1.00:0.59:5.58:6.79:7.37:4.08	491,95	2958,5	491,95	2958,5	6,01	22410	GTP-binding protein SAR1b OS=Homo sapiens OX=9606 GN=SAR1B PE=1 SV=1	SAR1B	2,587364991	1,95E-49
709	104525	Q0VAB1	65,04	15	5	5		6391,2	6084,3	9315	7819,7	8560,4	9645,2	39829	42230	52995	45901	5191,9	4821,3	8269,1	6298,2	7874	7745	36012	37687	46753	40330	0.66:0.61:1.05:0.80:1.00:0.98:4.57:4.79:5.94:5.12	7969,3	45239	6699,9	40196	6	50479	Mitochondrial import inner membrane translocase subunit TIM50 OS=Homo sapiens OX=9606 GN=TIMM50 PE=2 SV=1	TIMM50	2,584962501	9,12E-66
550	100363	E9KL48	74,83	14	6	6		3210,1	3564,7	4096,2	3690,4	4281,9	3806,2	21480	24923	21248	23906	2108	2147,9	3311	2411,5	2754,4	2578,4	14865	15800	16667	13780	0.77:0.78:1.20:0.88:1.00:0.94:5.40:5.74:6.05:5.00	3873,6	22889	2551,9	15278	5,99	61398	Epididymis secretory sperm binding protein OS=Homo sapiens OX=9606 GN=GLUD1 PE=2 SV=1	GLUD1	2,582556003	1,48E-75
2118	119676	V9GYZ0	48,29	8	1	1		578,46	589,8	469,61	331,56	0	454,27	2056,5	2791,8	3509	3223,9	578,46	589,8	469,61	331,56	0	454,27	2056,5	2791,8	3509	3223,9	64.00:64.00:64.00:64.00:-:64.00:64.00:64.00:64.00:64.00	484,74	2895,3	484,74	2895,3	5,97	17217	HCG39342 isoform CRA_b OS=Homo sapiens OX=9606 GN=PANK2 PE=1 SV=1	PANK2	2,577730931	5,13E-49
368	97935	A8K948	39,23	25	11	1		309,88	426,98	527,3	146,66	245,06	363,61	1913,3	1274,5	2990,7	1833,9	309,88	426,98	527,3	146,66	245,06	363,61	1913,3	1274,5	2990,7	1833,9	1.26:1.74:2.15:0.60:1.00:1.48:7.81:5.20:12.20:7.48	336,58	2003,1	336,58	2003,1	5,95	56354	cDNA FLJ78298 OS=Homo sapiens OX=9606 PE=2 SV=1	EXD2	2,572889668	5,89E-40
1140	106407	B4E240	62,2	12	4	4		3294,8	2947,3	2382,3	2383,3	2182,5	2888,3	14015	14074	18194	16738	2743,5	2294,6	2000,4	2088	2182,5	2542,6	12670	13220	16845	15698	1.26:1.05:0.92:0.96:1.00:1.16:5.81:6.06:7.72:7.19	2904,5	15755	2459,1	14608	5,94	54951	cDNA FLJ58827 highly similar to UBX domain-containing protein 2 OS=Homo sapiens OX=9606 PE=2 SV=1	NA	2,570462931	6,31E-63
1163	101216	Q9Y2Z4	49,9	6	2	2		968,6	1025,5	391,77	840,36	1004,6	898,98	4828,6	5107,1	6541,3	5727,2	968,6	1025,5	391,77	840,36	1004,6	898,98	4828,6	5107,1	6541,3	5727,2	0.96:1.02:0.39:0.84:1.00:0.89:4.81:5.08:6.51:5.70	938,53	5551,1	938,53	5551,1	5,91	53199	Tyrosine--tRNA ligase mitochondrial OS=Homo sapiens OX=9606 GN=YARS2 PE=1 SV=2	YARS2	2,56315813	1,26E-50
1264	107419	A0A024QZF1	47,4	3	1	1		379,94	0	534,45	0	464,87	330,05	2788,4	2042	3037,5	2192,2	379,94	0	534,45	0	464,87	330,05	2788,4	2042	3037,5	2192,2	0.82:0:1.15:0:1.00:0.71:6.00:4.39:6.53:4.72	427,33	2515	427,33	2515	5,89	53255	HCG19665 isoform CRA_a OS=Homo sapiens OX=9606 GN=hCG_19665 PE=4 SV=1	NUP62	2,558267634	3,98E-48
1608	117982	Q5TBU5	28,22	59	2	2		4638,9	4820,2	5801,8	2596,6	4706,4	2371,5	37173	19131	32313	12604	4638,9	4820,2	5801,8	2596,6	4706,4	2371,5	37173	19131	32313	12604	0.99:1.02:1.23:0.55:1.00:0.50:7.90:4.06:6.87:2.68	4307,9	25305	4307,9	25305	5,87	7855	HCG1773630 OS=Homo sapiens OX=9606 GN=hCG_1773630 PE=2 SV=1	ADIRF	2,553360503	6,03E-29
2257	104184	A0A0C4DG86	50,39	2	1	1		208,54	234,96	347,65	222,75	376,08	252,24	1584,6	1561,8	2088,1	1185,9	208,54	234,96	347,65	222,75	376,08	252,24	1584,6	1561,8	2088,1	1185,9	0.55:0.62:0.92:0.59:1.00:0.67:4.21:4.15:5.55:3.15	273,7	1605,1	273,7	1605,1	5,86	72997	Syntabulin OS=Homo sapiens OX=9606 GN=SYBU PE=1 SV=1	SYBU	2,550900665	4,07E-51
811	101574	O75616	62,58	16	5	5		2848,2	2886,2	4161,1	2072,5	3313,8	2744,2	16069	16133	20789	17906	2278,9	1903,4	3124,4	1692,1	2833,9	2247	12293	12212	17100	13219	0.80:0.67:1.10:0.60:1.00:0.79:4.34:4.31:6.03:4.66	3313,2	17724	2346,6	13706	5,84	48350	GTPase Era mitochondrial OS=Homo sapiens OX=9606 GN=ERAL1 PE=1 SV=2	ERAL1	2,545968369	2,63E-63
1974	112180	P13073	52,94	7	1	1		315,19	378,83	515,52	540,05	584,08	638,7	2934,6	2962,8	3070,9	2606,4	315,19	378,83	515,52	540,05	584,08	638,7	2934,6	2962,8	3070,9	2606,4	0.54:0.65:0.88:0.92:1.00:1.09:5.02:5.07:5.26:4.46	495,39	2893,7	495,39	2893,7	5,84	19577	Cytochrome c oxidase subunit 4 isoform 1 mitochondrial OS=Homo sapiens OX=9606 GN=COX4I1 PE=1 SV=1	COX4I1	2,545968369	1,15E-53
1353	108180	A0A0S2Z5H6	41,53	4	1	1		369,65	397,63	401,18	308,08	267,78	279,57	1330,3	2319,1	2219	1974	369,65	397,63	401,18	308,08	267,78	279,57	1330,3	2319,1	2219	1974	1.38:1.48:1.50:1.15:1.00:1.04:4.97:8.66:8.29:7.37	337,31	1960,6	337,31	1960,6	5,81	31957	Family with sequence similarity 54 member B isoform 1 (Fragment) OS=Homo sapiens OX=9606 GN=FAM54B PE=2 SV=1	MTFR1L	2,538538164	2,95E-42
2080	108322	B4E2Z8	34,78	6	1	1		275,66	0	282,35	205,7	0	0	1529,5	1447,7	1637,3	1229,9	275,66	0	282,35	205,7	0	0	1529,5	1447,7	1637,3	1229,9	64.00:-:64.00:64.00:-:-:64.00:64.00:64.00:64.00	254,57	1461,1	254,57	1461,1	5,74	43785	cDNA FLJ61206 highly similar to Homo sapiens multiple substrate lipid kinase (MULK) mRNA OS=Homo sapiens OX=9606 PE=2 SV=1	NA	2,521050737	1,66E-35
128	97253	Q5CZB5	33,78	25	18	1		0	576,63	464,99	0	238,76	367,45	2303,9	1642,4	3269,3	2224,3	0	576,63	464,99	0	238,76	367,45	2303,9	1642,4	3269,3	2224,3	0:2.42:1.95:0:1.00:1.54:9.65:6.88:13.69:9.32	411,96	2360	411,96	2360	5,73	125085	Uncharacterized protein DKFZp686M0430 OS=Homo sapiens OX=9606 GN=DKFZp686M0430 PE=2 SV=1	NA	2,518535139	1,66E-34
1631	103377	Q13131	43,81	9	3	1		226,13	0	150,35	197,75	310,21	248,77	1148,4	1369,2	1330,3	1341,5	226,13	0	150,35	197,75	310,21	248,77	1148,4	1369,2	1330,3	1341,5	0.73:0:0.48:0.64:1.00:0.80:3.70:4.41:4.29:4.32	226,64	1297,4	226,64	1297,4	5,72	64009	5'-AMP-activated protein kinase catalytic subunit alpha-1 OS=Homo sapiens OX=9606 GN=PRKAA1 PE=1 SV=4	PRKAA1	2,516015147	1,55E-44
700	102548	Q92844	62,79	19	7	7		4585,8	4826,8	5357,1	3150,5	3295,9	4116,5	25935	24528	35237	26613	2898,7	2800,3	3744,2	1917,5	2200,3	3337,2	16150	17147	23099	16951	1.32:1.27:1.70:0.87:1.00:1.52:7.34:7.79:10.50:7.70	4811,5	28078	3215,2	18337	5,7	47816	TRAF family member-associated NF-kappa-B activator OS=Homo sapiens OX=9606 GN=TANK PE=1 SV=2	TANK	2,510961919	1,62E-63
1388	106090	Q9BXW7	52,46	4	1	1		529,51	570,76	306,12	429,75	314,38	451,8	2962,7	1998,4	2900,2	2017,6	529,51	570,76	306,12	429,75	314,38	451,8	2962,7	1998,4	2900,2	2017,6	1.68:1.82:0.97:1.37:1.00:1.44:9.42:6.36:9.23:6.42	433,72	2469,7	433,72	2469,7	5,69	46321	Haloacid dehalogenase-like hydrolase domain-containing 5 OS=Homo sapiens OX=9606 GN=HDHD5 PE=1 SV=1	HDHD5	2,508428653	3,47E-53
1183	101870	Q2VPK5	57,58	10	4	4		2477,4	2592,7	3666,4	2291,1	2609,6	2254,5	12789	12875	17417	12547	1914	2030,4	3143,3	1843,5	2260,5	1901,1	11038	11555	16006	10969	0.85:0.90:1.39:0.82:1.00:0.84:4.88:5.11:7.08:4.85	2648,6	13907	2182,1	12392	5,68	56107	Cytoplasmic tRNA 2-thiolation protein 2 OS=Homo sapiens OX=9606 GN=CTU2 PE=1 SV=1	CTU2	2,50589093	2,63E-58
1243	98816	Q15031	58,72	3	2	2		285,36	578,32	509,64	235,58	274,49	313,49	3215,3	2981,4	4609,3	3619,3	285,36	578,32	509,64	235,58	274,49	313,49	3215,3	2981,4	4609,3	3619,3	1.04:2.11:1.86:0.86:1.00:1.14:11.71:10.86:16.79:13.19	640,99	3606,3	640,99	3606,3	5,63	101976	Probable leucine--tRNA ligase mitochondrial OS=Homo sapiens OX=9606 GN=LARS2 PE=1 SV=2	LARS2	2,493134922	1,91E-59
628	103044	Q8NBU5	27,34	18	6	6		7789,2	7700,5	7790,9	6207,3	6865,4	6777	29838	50882	58872	41722	5486,7	6007,4	6651,6	5025,6	5614	4718,6	17791	36739	40621	27662	0.98:1.07:1.18:0.90:1.00:0.84:3.17:6.54:7.24:4.93	7383,2	45329	5584	30704	5,5	40744	ATPase family AAA domain-containing protein 1 OS=Homo sapiens OX=9606 GN=ATAD1 PE=1 SV=1	ATAD1	2,459431619	4,57E-28
1112	99591	Q92545	22,55	1	1	1		268,32	442,1	412,85	302,13	566,83	175,72	2204,6	2191,1	2814,5	717,82	268,32	442,1	412,85	302,13	566,83	175,72	2204,6	2191,1	2814,5	717,82	0.47:0.78:0.73:0.53:1.00:0.31:3.89:3.87:4.97:1.27	361,33	1982	361,33	1982	5,49	205137	Transmembrane protein 131 OS=Homo sapiens OX=9606 GN=TMEM131 PE=1 SV=3	TMEM131	2,456806149	2,82E-23
1556	99829	Q5T160	60,65	2	1	1		236,78	0	231,78	215,97	286,24	0	1276	1332,5	1165,5	1507,6	236,78	0	231,78	215,97	286,24	0	1276	1332,5	1165,5	1507,6	0.83:0:0.81:0.75:1.00:0:4.46:4.66:4.07:5.27	242,69	1320,4	242,69	1320,4	5,44	65505	Probable arginine--tRNA ligase mitochondrial OS=Homo sapiens OX=9606 GN=RARS2 PE=1 SV=1	RARS2	2,443606651	2,24E-61
1678	101898	P55809	41,56	2	1	1		233,43	233,95	0	236,06	106,53	254,43	866,65	1406,9	1095,3	1265,9	233,43	233,95	0	236,06	106,53	254,43	866,65	1406,9	1095,3	1265,9	2.19:2.20:0:2.22:1.00:2.39:8.14:13.21:10.28:11.88	212,88	1158,7	212,88	1158,7	5,44	56158	Succinyl-CoA:3-ketoacid coenzyme A transferase 1 mitochondrial OS=Homo sapiens OX=9606 GN=OXCT1 PE=1 SV=1	OXCT1	2,443606651	2,75E-42
393	99068	Q16512	54,28	7	6	6		6881,8	6004,6	6435,6	4376,2	4874,3	4195,7	25834	29925	38595	33548	5220,5	4555,9	4444,2	3370	3427,7	3498	15405	20355	22195	22786	1.52:1.33:1.30:0.98:1.00:1.02:4.49:5.94:6.48:6.65	5506,1	33490	4086,1	21700	5,31	103932	Serine/threonine-protein kinase N1 OS=Homo sapiens OX=9606 GN=PKN1 PE=1 SV=2	PKN1	2,408711861	5,25E-55
1039	98512	A0A024R3D4	37,41	2	1	1		86,806	360,55	277,89	287,45	243,36	310,11	1160,3	1246,2	1657,2	1468,5	86,806	360,55	277,89	287,45	243,36	310,11	1160,3	1246,2	1657,2	1468,5	0.36:1.48:1.14:1.18:1.00:1.27:4.77:5.12:6.81:6.03	261,03	1383,1	261,03	1383,1	5,3	77667	RING-type domain-containing protein OS=Homo sapiens OX=9606 GN=DKFZp547C195 PE=4 SV=1	RNF214	2,40599236	3,89E-38
883	100676	Q5T6F2	49,73	7	4	2		1219,7	899,42	1067,3	1118,3	1347,4	1094,6	6241,4	6344,8	6693,3	4532,4	1219,7	899,42	1067,3	1118,3	1347,4	1094,6	6241,4	6344,8	6693,3	4532,4	0.91:0.67:0.79:0.83:1.00:0.81:4.63:4.71:4.97:3.36	1124,5	5953	1124,5	5953	5,29	117115	Ubiquitin-associated protein 2 OS=Homo sapiens OX=9606 GN=UBAP2 PE=1 SV=1	UBAP2	2,403267722	1,86E-50
1767	105518	Q7L3B6	41,89	5	1	1		307,07	266,83	269,8	188,68	0	0	1154,1	0	1356,6	1563,6	307,07	266,83	269,8	188,68	0	0	1154,1	0	1356,6	1563,6	64.00:64.00:64.00:64.00:-:-:64.00:-:64.00:64.00	258,1	1358,1	258,1	1358,1	5,26	38835	Hsp90 co-chaperone Cdc37-like 1 OS=Homo sapiens OX=9606 GN=CDC37L1 PE=1 SV=1	CDC37L1	2,3950628	1,29E-42
197	102622	A0A024RBH9	61,4	27	11	11	Oxidation (M)	30672	25669	52884	39679	42055	44192	182950	164020	206300	169730	20098	18308	34232	26785	26554	29327	133700	127320	157690	123760	0.76:0.69:1.29:1.01:1.00:1.10:5.03:4.79:5.94:4.66	39319	180750	25884	135620	5,24	40095	Solute carrier family 25 (Mitochondrial carrier phosphate carrier) member 3 isoform CRA_b OS=Homo sapiens OX=9606 GN=SLC25A3 PE=2 SV=1	SLC25A3	2,389566812	3,98E-62
2437	107445	Q9HC21-2	59,73	8	2	2		695,25	815,77	867,63	850,09	636,86	1050,4	4023,9	4133,2	3643,9	5302	695,25	815,77	867,63	850,09	636,86	1050,4	4023,9	4133,2	3643,9	5302	1.09:1.28:1.36:1.33:1.00:1.65:6.32:6.49:5.72:8.33	819,34	4275,8	819,34	4275,8	5,22	29217	Isoform 2 of Mitochondrial thiamine pyrophosphate carrier OS=Homo sapiens OX=9606 GN=SLC25A19	SLC25A9	2,384049807	1,86E-60
336	98603	P52789	52,33	14	10	7	Oxidation (M)	6347,2	8811,2	9542,7	5860,1	8197,8	6252	38024	36460	50858	36847	2850,9	5412,2	6018,9	2854,5	4949,9	3254,3	24747	22823	29673	19434	0.58:1.09:1.22:0.58:1.00:0.66:5.00:4.61:5.99:3.93	7920	40547	4641,6	24169	5,21	102380	Hexokinase-2 OS=Homo sapiens OX=9606 GN=HK2 PE=1 SV=2	HK2	2,381283373	4,68E-53
450	99343	Q9UKK3	44,07	6	8	2		918,91	1066,1	1103	405	831,33	937,95	4715,6	4604,9	5512,3	5057,1	918,91	1066,1	1103	405	831,33	937,95	4715,6	4604,9	5512,3	5057,1	1.11:1.28:1.33:0.49:1.00:1.13:5.67:5.54:6.63:6.08	957,22	4972,5	957,22	4972,5	5,19	192593	Protein mono-ADP-ribosyltransferase PARP4 OS=Homo sapiens OX=9606 GN=PARP4 PE=1 SV=3	PARP4	2,375734539	8,51E-45
156	101415	Q96A49	47,35	47	15	15		66756	66105	61190	45885	43671	45389	264010	251210	344490	301100	33833	34549	31928	23419	23693	24153	112770	141620	190830	147640	1.43:1.46:1.35:0.99:1.00:1.02:4.76:5.98:8.05:6.23	55450	290210	28596	148220	5,18	39933	Synapse-associated protein 1 OS=Homo sapiens OX=9606 GN=SYAP1 PE=1 SV=1	SYAP1	2,372952098	4,47E-48
1316	101419	P30837	54,09	10	4	4		1548,6	1623	1964,3	1723,7	1283,5	1838,5	8489	8263,5	11009	8196,3	1548,6	1623	1570,2	1377,5	1283,5	1577,4	7508,8	7153,2	9299,8	6965,1	1.21:1.26:1.22:1.07:1.00:1.23:5.85:5.57:7.25:5.43	1830,5	8989,4	1496,7	7731,7	5,17	57206	Aldehyde dehydrogenase X mitochondrial OS=Homo sapiens OX=9606 GN=ALDH1B1 PE=1 SV=3	ALDH1B1	2,370164281	8,13E-55
1194	102917	Q96FJ0	32,18	4	1	1		748,04	749,69	0	354,49	324,45	324,69	2633,5	2251,1	2924,6	2527	748,04	749,69	0	354,49	324,45	324,69	2633,5	2251,1	2924,6	2527	2.31:2.31:0:1.09:1.00:1.00:8.12:6.94:9.01:7.79	500,27	2584	500,27	2584	5,17	49783	AMSH-like protease OS=Homo sapiens OX=9606 GN=STAMBPL1 PE=1 SV=2	STAMBPL1	2,370164281	6,61E-33
249	109614	Q9NX40	54,27	28	7	1	Oxidation (M)	84551	81318	72251	51211	63716	55178	356710	283130	438010	323920	80363	77005	69034	49120	60858	53742	348850	271810	412090	293500	1.32:1.27:1.13:0.81:1.00:0.88:5.73:4.47:6.77:4.82	68038	350440	65020	331560	5,1	27626	OCIA domain-containing protein 1 OS=Homo sapiens OX=9606 GN=OCIAD1 PE=1 SV=1	OCIAD1	2,350497247	5,37E-55
1895	106583	Q9HAV7	62,59	13	2	2		1418,6	845,26	1269,5	1370	1078,6	1094,3	5142,7	6184,4	7261,7	6952,4	1418,6	845,26	1269,5	1370	1078,6	1094,3	5142,7	6184,4	7261,7	6952,4	1.32:0.78:1.18:1.27:1.00:1.01:4.77:5.73:6.73:6.45	1257,8	6385,3	1257,8	6385,3	5,08	24279	GrpE protein homolog 1 mitochondrial OS=Homo sapiens OX=9606 GN=GRPEL1 PE=1 SV=2	GRPEL1	2,344828497	2,57E-63
85	97657	A8K9U6	49,42	36	26	1		10987	11351	7098,3	8790,4	4648,5	9487,1	36512	49286	43451	47903	10987	11351	7098,3	8790,4	4648,5	9487,1	36512	49286	43451	47903	2.36:2.44:1.53:1.89:1.00:2.04:7.85:10.60:9.35:10.31	8727,2	44288	8727,2	44288	5,07	101456	cDNA FLJ76121 highly similar to Homo sapiens zinc finger CCCH-type antiviral 1 (ZC3HAV1) transcript variant 1 mRNA OS=Homo sapiens OX=9606 PE=2 SV=1	NA	2,341985747	3,80E-50
1345	102594	P24752	55,33	7	2	2		810,13	689,6	576,3	685,71	606,14	828,99	2879	3535,2	3425,8	4261,8	810,13	689,6	576,3	685,71	606,14	828,99	2879	3535,2	3425,8	4261,8	1.34:1.14:0.95:1.13:1.00:1.37:4.75:5.83:5.65:7.03	699,48	3525,5	699,48	3525,5	5,04	45200	Acetyl-CoA acetyltransferase mitochondrial OS=Homo sapiens OX=9606 GN=ACAT1 PE=1 SV=1	ACAT1	2,333423734	4,68E-56
1068	98664	P33981-2	33,09	5	3	3		1453	1363,7	295,76	1067,1	681,5	1331,6	5663,9	5683	6939,4	6460,4	1453	1363,7	295,76	1067,1	681,5	1331,6	5663,9	5683	6939,4	6460,4	2.13:2.00:0.43:1.57:1.00:1.95:8.31:8.34:10.18:9.48	1231	6186,7	1231	6186,7	5,03	96944	Isoform 2 of Dual specificity protein kinase TTK OS=Homo sapiens OX=9606 GN=TTK	TTK	2,3305584	8,13E-34
155	97533	P78344	59,72	25	19	19		22522	24576	23678	16605	17855	19595	81891	95464	112010	97338	5974,5	6462,2	6577,5	4310,5	5577,5	5695,5	24620	28025	35207	27913	1.07:1.16:1.18:0.77:1.00:1.02:4.41:5.02:6.31:5.00	20985	96675	5766,3	28941	5,02	102362	Eukaryotic translation initiation factor 4 gamma 2 OS=Homo sapiens OX=9606 GN=EIF4G2 PE=1 SV=1	EIF4G2	2,327687364	1,91E-60
662	98828	Q8WUF5	62,68	4	3	3		1139,5	1404,7	1450,4	784,44	1135,3	1043,6	5420,4	5260	6747	5782,6	1139,5	1404,7	1450,4	784,44	1135,3	1043,6	5420,4	5260	6747	5782,6	1.00:1.24:1.28:0.69:1.00:0.92:4.77:4.63:5.94:5.09	1159,7	5802,5	1159,7	5802,5	5	89091	RelA-associated inhibitor OS=Homo sapiens OX=9606 GN=PPP1R13L PE=1 SV=4	PPP1R13L	2,321928095	2,09E-63
2765	106828	O95684-2	49,99	4	1	1	Acetylation (N-term)	380,53	487,58	465,23	326,75	272,03	372,22	1553,8	1719,1	2533,1	1876,7	380,53	487,58	465,23	326,75	272,03	372,22	1553,8	1719,1	2533,1	1876,7	1.40:1.79:1.71:1.20:1.00:1.37:5.71:6.32:9.31:6.90	384,06	1920,7	384,06	1920,7	5	40907	Isoform 2 of FGFR1 oncogene partner OS=Homo sapiens OX=9606 GN=FGFR1OP	FGFR1OP	2,321928095	1,02E-50
215	97361	Q7L2E3-2	44,14	14	13	13		7395,5	7577,5	5411,2	3523,2	5720,4	3266,5	35422	36327	40301	36510	2775,1	2864,2	1495,9	1183,1	2581,2	1864	9894	10878	12429	10998	1.08:1.11:0.58:0.46:1.00:0.72:3.83:4.21:4.82:4.26	6434,5	37140	2223,2	11050	4,97	136115	Isoform 2 of ATP-dependent RNA helicase DHX30 OS=Homo sapiens OX=9606 GN=DHX30	DHX30	2,313245852	7,24E-45
1590	107563	Q96AG3	39,1	6	2	2		1378,8	1187,5	1048,3	553,83	651,07	573,8	4836,9	4743	4868,8	4749,8	1378,8	1187,5	1048,3	553,83	651,07	573,8	4836,9	4743	4868,8	4749,8	2.12:1.82:1.61:0.85:1.00:0.88:7.43:7.28:7.48:7.30	965,88	4799,6	965,88	4799,6	4,97	46174	Solute carrier family 25 member 46 OS=Homo sapiens OX=9606 GN=SLC25A46 PE=1 SV=1	SLC25A46	2,313245852	7,94E-40
737	99190	A8KAB0	25,81	1	1	1		0	336,94	373,37	150,89	166,36	0	1022,8	1098,1	1558,1	1432,7	0	336,94	373,37	150,89	166,36	0	1022,8	1098,1	1558,1	1432,7	0:2.03:2.24:0.91:1.00:0:6.15:6.60:9.37:8.61	256,89	1277,9	256,89	1277,9	4,97	107010	cDNA FLJ78684 highly similar to Homo sapiens cylindromatosis (turban tumor syndrome) mRNA OS=Homo sapiens OX=9606 PE=2 SV=1	NA	2,313245852	1,55E-26
646	98383	P47897	43,99	2	1	1	Acetylation (N-term)	636,18	588,7	522,04	451,48	0	550,94	3064,1	2490,7	3249,3	2098,3	636,18	588,7	522,04	451,48	0	550,94	3064,1	2490,7	3249,3	2098,3	64.00:64.00:64.00:64.00:-:64.00:64.00:64.00:64.00:64.00	549,87	2725,6	549,87	2725,6	4,96	87799	Glutamine--tRNA ligase OS=Homo sapiens OX=9606 GN=QARS PE=1 SV=1	QARS1	2,310340121	1,02E-44
357	97754	Q9UPQ9-1	48,11	2	3	3		1087,7	962,75	1104,9	444,14	834,3	901,52	4790,8	4397,7	5456,7	4262,6	1087,7	962,75	1104,9	444,14	834,3	901,52	4790,8	4397,7	5456,7	4262,6	1.30:1.15:1.32:0.53:1.00:1.08:5.74:5.27:6.54:5.11	958,57	4727	958,57	4727	4,93	182814	Isoform 2 of Trinucleotide repeat-containing gene 6B protein OS=Homo sapiens OX=9606 GN=TNRC6B	TNRC6B	2,301587647	7,76E-49
185	98063	Q13470-2	66,74	24	12	12	Oxidation (M)	26627	23755	29317	20563	21523	20684	108660	116880	137130	122150	13260	11006	16780	10181	11829	10649	54617	59176	72061	55970	1.12:0.93:1.42:0.86:1.00:0.90:4.62:5.00:6.09:4.73	24305	121820	12284	60456	4,92	71922	Isoform 2 of Non-receptor tyrosine-protein kinase TNK1 OS=Homo sapiens OX=9606 GN=TNK1	TNK1	2,298658316	1,82E-67
2335	107679	H7BYF2	59,32	3	1	1		489,06	436,15	386,15	403,65	368,07	397,95	1920,3	1824,5	2410,9	1976,7	489,06	436,15	386,15	403,65	368,07	397,95	1920,3	1824,5	2410,9	1976,7	1.33:1.18:1.05:1.10:1.00:1.08:5.22:4.96:6.55:5.37	413,5	2033,1	413,5	2033,1	4,92	53152	Nucleoporin p58/p45 (Fragment) OS=Homo sapiens OX=9606 GN=NUP58 PE=1 SV=1	NUP58	2,298658316	4,79E-60
345	97364	Q9UHD2	48,79	23	12	12		8998,1	8853,4	13228	10439	11799	11612	47676	49303	60954	54602	4005	3728,8	5358,8	4272,8	4313,4	5110,1	18499	19436	27638	21914	0.93:0.86:1.24:0.99:1.00:1.18:4.29:4.51:6.41:5.08	11079	53134	4464,8	21872	4,9	83642	Serine/threonine-protein kinase TBK1 OS=Homo sapiens OX=9606 GN=TBK1 PE=1 SV=1	TBK1	2,292781749	1,62E-49
726	114448	A0A024QZN7	41,24	43	4	4	Acetylation (N-term)	41219	42874	25963	17784	20788	18300	130550	118060	150380	114000	38249	40406	23085	16501	18340	16951	126300	117080	144850	112900	2.09:2.20:1.26:0.90:1.00:0.92:6.89:6.38:7.90:6.16	27821	128250	25589	125280	4,9	12199	Chromosome 10 open reading frame 70 isoform CRA_b OS=Homo sapiens OX=9606 GN=C10orf70 PE=4 SV=1	CISD1	2,292781749	5,75E-42
291	98400	Q9NVH0	41,53	23	12	2		2960	4574,4	4291,7	2857,2	4418,8	3208	16127	16913	20824	18482	2960	4574,4	4291,7	2857,2	4418,8	3208	16127	16913	20824	18482	0.67:1.04:0.97:0.65:1.00:0.73:3.65:3.83:4.71:4.18	3718,4	18086	3718,4	18086	4,86	70353	Exonuclease 3'-5' domain-containing protein 2 OS=Homo sapiens OX=9606 GN=EXD2 PE=1 SV=2	EXD2	2,280956314	2,95E-42
868	103261	Q9NX58	17,07	17	4	4		3312,9	2965,6	1684,6	1717,8	2044,9	2460,5	18840	19329	6074,6	5684,7	2806,1	2494	1684,6	1434,8	2044,9	2460,5	15652	16300	4791,5	5002,6	1.37:1.22:0.82:0.70:1.00:1.20:7.65:7.97:2.34:2.45	2574,6	12482	2154,2	10436	4,84	43615	Cell growth-regulating nucleolar protein OS=Homo sapiens OX=9606 GN=LYAR PE=1 SV=2	LYAR	2,275007047	8,51E-18
1597	102768	Q13772-3	38,57	3	2	2		367,11	175,97	608,38	509,44	573,32	563,81	2554,1	2197,8	2862,4	2158,3	367,11	175,97	608,38	509,44	573,32	563,81	2554,1	2197,8	2862,4	2158,3	0.64:0.31:1.06:0.89:1.00:0.98:4.46:3.83:4.99:3.76	505,55	2443,2	505,55	2443,2	4,83	71371	Isoform 3 of Nuclear receptor coactivator 4 OS=Homo sapiens OX=9606 GN=NCOA4	NCOA4	2,272023189	2,69E-39
777	106945	A0A0C4DG17	61,76	24	6	6	Acetylation (N-term)	5243,2	5716,2	8949,5	5407,7	6287,9	7859,9	24351	29572	25068	31838	3097,5	3237,1	5776,4	3128,2	3781	4182,5	17142	22222	20033	22818	0.82:0.86:1.53:0.83:1.00:1.11:4.53:5.88:5.30:6.03	6995,7	27707	4285,4	20554	4,8	33314	40S ribosomal protein SA OS=Homo sapiens OX=9606 GN=RPSA PE=1 SV=1	RPSA	2,263034406	1,74E-62
2479	108315	P14550	51,27	6	1	1		335,28	261,8	605,88	322,18	384,25	441,14	1894,4	1706,7	2151,9	1753	335,28	261,8	605,88	322,18	384,25	441,14	1894,4	1706,7	2151,9	1753	0.87:0.68:1.58:0.84:1.00:1.15:4.93:4.44:5.60:4.56	391,76	1876,5	391,76	1876,5	4,79	36573	Aldo-keto reductase family 1 member A1 OS=Homo sapiens OX=9606 GN=AKR1A1 PE=1 SV=3	AKR1A1	2,260025656	5,37E-52
589	98599	Q8TC07-3	72,35	20	11	11		11115	11561	11469	7149,7	8982,6	8889,7	45289	44039	52096	45504	4296,8	4534,4	4649,5	3416,6	3885,1	3758,3	19524	20234	21185	20214	1.11:1.17:1.20:0.88:1.00:0.97:5.03:5.21:5.45:5.20	10356	46732	4242,4	20289	4,78	78573	Isoform 3 of TBC1 domain family member 15 OS=Homo sapiens OX=9606 GN=TBC1D15	TBC1D15	2,257010618	4,47E-73
1725	103419	Q9Y5X3	55,36	3	1	1	Acetylation (N-term)	569,94	623,93	444,05	420,78	390,44	507,73	1931,6	1989,4	2634,4	2623,1	569,94	623,93	444,05	420,78	390,44	507,73	1931,6	1989,4	2634,4	2623,1	1.46:1.60:1.14:1.08:1.00:1.30:4.95:5.10:6.75:6.72	492,81	2294,6	492,81	2294,6	4,66	46817	Sorting nexin-5 OS=Homo sapiens OX=9606 GN=SNX5 PE=1 SV=1	SNX5	2,220329955	4,37E-56
1751	109036	Q15382	67,6	18	3	3		5382,4	4964,2	4552,1	3651,6	3480,9	3717,4	19914	18240	22294	18485	5382,4	4964,2	4552,1	3651,6	3480,9	3717,4	19914	18240	22294	18485	1.55:1.43:1.31:1.05:1.00:1.07:5.72:5.24:6.40:5.31	4291,4	19733	4291,4	19733	4,6	20497	GTP-binding protein Rheb OS=Homo sapiens OX=9606 GN=RHEB PE=1 SV=1	RHEB	2,201633861	2,51E-68
2202	108494	Q8N2A8	58,61	8	2	2		2248,7	2203,9	2478,4	2010,1	1921,5	2223,4	8994,2	9515,2	11698	9761,4	2248,7	2203,9	2478,4	2010,1	1921,5	2223,4	8994,2	9515,2	11698	9761,4	1.17:1.15:1.29:1.05:1.00:1.16:4.68:4.95:6.09:5.08	2181	9992,2	2181	9992,2	4,58	28273	Mitochondrial cardiolipin hydrolase OS=Homo sapiens OX=9606 GN=PLD6 PE=1 SV=1	PLD6	2,195347598	2,45E-59
577	98420	Q8TEY7	30,15	8	5	5		5532,5	1688,1	5278,7	1778,8	4018	3912,2	14291	18260	21901	19967	4775,3	940,56	4721,9	1467,6	3582,4	3400,2	11029	15030	17874	15846	1.33:0.26:1.32:0.41:1.00:0.95:3.08:4.20:4.99:4.42	3877,3	18605	3283,9	14945	4,55	106727	Ubiquitin carboxyl-terminal hydrolase 33 OS=Homo sapiens OX=9606 GN=USP33 PE=1 SV=2	USP33	2,185866545	7,08E-31
444	97581	K7EKE6	52,25	18	10	10		7482,3	6977,1	7675,4	5514,7	6137,3	5767,4	33331	34280	41071	37324	3499,7	3734	4040,9	3359,6	3221,9	3469,9	13751	15289	16991	18149	1.09:1.16:1.25:1.04:1.00:1.08:4.27:4.75:5.27:5.63	7034,8	36502	3554,3	16045	4,51	95180	Lon protease homolog mitochondrial OS=Homo sapiens OX=9606 GN=LONP1 PE=1 SV=1	LONP1	2,173127433	5,62E-53
1773	100839	P26045	52,67	2	1	1		446,73	459,2	556,07	0	347,97	522,85	2059,2	2014,9	2298,7	1923,3	446,73	459,2	556,07	0	347,97	522,85	2059,2	2014,9	2298,7	1923,3	1.28:1.32:1.60:0:1.00:1.50:5.92:5.79:6.61:5.53	466,57	2074	466,57	2074	4,45	103990	Tyrosine-protein phosphatase non-receptor type 3 OS=Homo sapiens OX=9606 GN=PTPN3 PE=1 SV=2	PTPN3	2,153805336	2,14E-53
1952	103268	Q9H0P0	48,8	5	1	1		333,17	331,78	372,39	195,75	206,38	181,2	1355,1	1096,7	1335,6	1016,7	333,17	331,78	372,39	195,75	206,38	181,2	1355,1	1096,7	1335,6	1016,7	1.61:1.61:1.80:0.95:1.00:0.88:6.57:5.31:6.47:4.93	270,11	1201,1	270,11	1201,1	4,45	37948	Cytosolic 5'-nucleotidase 3A OS=Homo sapiens OX=9606 GN=NT5C3A PE=1 SV=3	NT5C3A	2,153805336	1,58E-49
937	99127	Q9BYX2	58,3	2	1	1		549,28	510,86	545,53	328,25	413,88	512,42	1733,1	1976,2	2428,8	2335,6	549,28	510,86	545,53	328,25	413,88	512,42	1733,1	1976,2	2428,8	2335,6	1.33:1.23:1.32:0.79:1.00:1.24:4.19:4.77:5.87:5.64	476,7	2118,4	476,7	2118,4	4,44	105414	TBC1 domain family member 2A OS=Homo sapiens OX=9606 GN=TBC1D2 PE=1 SV=3	TBC1D2	2,150559677	5,01E-59
1387	103944	E5KTM5	50,91	14	3	3		939,73	1300	1908,7	1138,6	1530,5	1580,1	4813,8	6331,8	7825,9	6630	939,73	1300	1908,7	1138,6	1530,5	1580,1	4813,8	6331,8	7825,9	6630	0.61:0.85:1.25:0.74:1.00:1.03:3.15:4.14:5.11:4.33	1451,4	6400,4	1451,4	6400,4	4,41	39543	rRNA adenine N(6)-methyltransferase OS=Homo sapiens OX=9606 GN=TFB1M PE=3 SV=1	TFB1M	2,140778656	1,23E-51
939	100350	Q9NVH1-3	59,02	12	4	4	Acetylation (N-term)	1413,3	1684,2	1525,7	901,55	1563	1279,6	6775,4	6866	9591,1	8156,5	1413,3	1430	1525,7	901,55	1372,4	1004,5	5768	5354,5	7796,4	6147,9	1.03:1.04:1.11:0.66:1.00:0.73:4.20:3.90:5.68:4.48	1672,2	7847,2	1432,2	6266,7	4,38	57197	Isoform 3 of DnaJ homolog subfamily C member 11 OS=Homo sapiens OX=9606 GN=DNAJC11	DNAJC11	2,13093087	9,55E-60
150	102138	P05141	58,13	32	11	3		31375	29118	41830	30871	48581	31972	140380	155780	191430	135580	31375	29118	41830	30871	48581	31972	140380	155780	191430	135580	0.65:0.60:0.86:0.64:1.00:0.66:2.89:3.21:3.94:2.79	35625	155790	35625	155790	4,37	32852	ADP/ATP translocase 2 OS=Homo sapiens OX=9606 GN=SLC25A5 PE=1 SV=7	SLC25A5	2,12763328	7,41E-59
1110	112268	O43169	37,37	37	4	1	Acetylation (N-term)	1941	1945,9	3199,5	1557,6	2011,6	1049,1	8097	6581,3	12792	6647,9	1941	1945,9	3199,5	1557,6	2011,6	1049,1	8097	6581,3	12792	6647,9	0.96:0.97:1.59:0.77:1.00:0.52:4.03:3.27:6.36:3.30	1950,8	8529,5	1950,8	8529,5	4,37	16695	Cytochrome b5 type B OS=Homo sapiens OX=9606 GN=CYB5B PE=1 SV=3	CYB5B	2,12763328	4,27E-38
649	102666	Q96CS3	47,85	23	6	6		13864	13561	16261	12714	14264	12001	52547	54127	70977	55180	9313,8	8945,2	10251	8542,5	9108,1	8285,4	38414	36492	47933	36680	1.02:0.98:1.13:0.94:1.00:0.91:4.22:4.01:5.26:4.03	14077	58208	9155,8	39880	4,36	52624	FAS-associated factor 2 OS=Homo sapiens OX=9606 GN=FAF2 PE=1 SV=2	FAF2	2,124328135	1,41E-48
2966	132960	A0A0U1RQL9	29,46	27	1	1		508,57	393,51	0	0	305,01	0	1145,3	1743,3	2436,2	1690,8	508,57	393,51	0	0	305,01	0	1145,3	1743,3	2436,2	1690,8	1.67:1.29:0:0:1.00:0:3.75:5.72:7.99:5.54	402,37	1753,9	402,37	1753,9	4,36	8675	Endogenous retrovirus group K3 member 1 (Fragment) OS=Homo sapiens OX=9606 GN=ERVK3-1 PE=1 SV=1	ERVK3-1	2,124328135	3,47E-30
609	100318	A8K0S9	56,55	10	5	5		2452,2	2403,9	1813,9	1457,1	2092	1067,9	7710,4	8034,6	10776	9688,2	1945,9	1759,6	1489,4	1142,9	1269,3	1067,9	5435,4	6016,9	6767,2	6754,7	1.53:1.39:1.17:0.90:1.00:0.84:4.28:4.74:5.33:5.32	2069,9	9052,4	1445,8	6243,5	4,32	58499	cDNA FLJ78311 highly similar to Homo sapiens spermatogenesis associated 2 (SPATA2) mRNA OS=Homo sapiens OX=9606 PE=2 SV=1	SPATA2	2,111031312	2,82E-57
1484	106689	Q6NUM7	48,54	3	1	1		374,94	353,11	394,7	396,22	371,43	576,36	1512,8	1501,9	1842,3	2244,5	374,94	353,11	394,7	396,22	371,43	576,36	1512,8	1501,9	1842,3	2244,5	1.01:0.95:1.06:1.07:1.00:1.55:4.07:4.04:4.96:6.04	411,13	1775,4	411,13	1775,4	4,32	41165	AGPAT5 protein (Fragment) OS=Homo sapiens OX=9606 GN=AGPAT5 PE=2 SV=1	AGPAT5	2,111031312	2,88E-49
850	100317	O00425	64,96	7	3	2		936,63	925,98	1057	724,62	1123,5	939,18	4265	3695,4	4756	3686,1	936,63	925,98	1057	724,62	1123,5	939,18	4265	3695,4	4756	3686,1	0.83:0.82:0.94:0.64:1.00:0.84:3.80:3.29:4.23:3.28	951,14	4100,6	951,14	4100,6	4,31	63705	Insulin-like growth factor 2 mRNA-binding protein 3 OS=Homo sapiens OX=9606 GN=IGF2BP3 PE=1 SV=2	IGF2BP3	2,107687869	1,10E-65
1427	104119	Q6IBU0	40,98	4	2	2		1004,5	972,2	1088,5	756,47	990,07	767,35	2973,3	4506,3	3149,3	4237,4	1004,5	972,2	1088,5	756,47	990,07	767,35	2973,3	4506,3	3149,3	4237,4	1.01:0.98:1.10:0.76:1.00:0.78:3.00:4.55:3.18:4.28	929,85	4009,1	929,85	4009,1	4,31	49152	eIF5 protein OS=Homo sapiens OX=9606 GN=EIF5 PE=2 SV=1	EIF5	2,107687869	1,05E-41
2523	111140	F8WAR4	43,19	11	2	2		741,46	738,35	653,94	318,18	866,39	734,97	3159	3327,2	3292,7	2684,1	741,46	738,35	653,94	318,18	866,39	734,97	3159	3327,2	3292,7	2684,1	0.86:0.85:0.75:0.37:1.00:0.85:3.65:3.84:3.80:3.10	732,41	3115,7	732,41	3115,7	4,25	27735	MICOS complex subunit 19 OS=Homo sapiens OX=9606 GN=CHCHD3 PE=1 SV=1	CHCHD3	2,087462841	6,46E-44
2502	107233	Q9BZE1	41,61	6	2	2		311,56	265,88	627,76	626,6	612,72	233,28	2768,4	2212,2	2853,3	1713,4	311,56	265,88	627,76	626,6	612,72	233,28	2768,4	2212,2	2853,3	1713,4	0.51:0.43:1.02:1.02:1.00:0.38:4.52:3.61:4.66:2.80	605,45	2563,6	605,45	2563,6	4,23	48118	39S ribosomal protein L37 mitochondrial OS=Homo sapiens OX=9606 GN=MRPL37 PE=1 SV=2	MRPL37	2,080657663	2,45E-42
1811	107042	A0A024R3U8	58,31	8	2	2		820,69	938,47	1157,3	687,39	894,39	952,52	3681,8	3716,4	3947,6	3992,8	820,69	938,47	1157,3	687,39	894,39	952,52	3681,8	3716,4	3947,6	3992,8	0.92:1.05:1.29:0.77:1.00:1.06:4.12:4.16:4.41:4.46	908,45	3834,6	908,45	3834,6	4,22	32545	Uncharacterized protein OS=Homo sapiens OX=9606 GN=FLJ22555 PE=4 SV=1	MAIP1	2,077242999	4,90E-59
1086	100441	A0A024R5P1	33,36	5	2	1		560,62	694,51	658,13	493,14	402,02	503,55	2814,1	2287,1	2739,1	1476,8	560,62	694,51	658,13	493,14	402,02	503,55	2814,1	2287,1	2739,1	1476,8	1.39:1.73:1.64:1.23:1.00:1.25:7.00:5.69:6.81:3.67	551,99	2329,3	551,99	2329,3	4,22	70755	Phosphatidylinositol binding clathrin assembly protein isoform CRA_i OS=Homo sapiens OX=9606 GN=PICALM PE=4 SV=1	PICALM	2,077242999	4,37E-34
309	97781	Q9UHB9	44,96	22	11	11		12780	13094	12338	10226	11230	11512	44800	48668	62656	52028	6602	7409,4	7632	5644	6599,2	6415,7	25359	25768	35540	25656	1.00:1.12:1.16:0.86:1.00:0.97:3.84:3.90:5.39:3.89	12518	52681	6717,1	28081	4,18	70730	Signal recognition particle subunit SRP68 OS=Homo sapiens OX=9606 GN=SRP68 PE=1 SV=2	SRP68	2,063502942	1,10E-45
400	98162	A0A140VK49	62,45	6	4	2		688,06	1156,9	921,15	853,08	1030,9	787,7	3679,5	3415,2	4042	3949,1	688,06	1156,9	921,15	853,08	1030,9	787,7	3679,5	3415,2	4042	3949,1	0.67:1.12:0.89:0.83:1.00:0.76:3.57:3.31:3.92:3.83	906,31	3771,4	906,31	3771,4	4,16	101997	Staphylococcal nuclease domain-containing protein OS=Homo sapiens OX=9606 GN=SND1 PE=2 SV=1	SND1	2,056583528	3,55E-63
1486	101922	Q9HBF4-3	57,96	3	2	2		906,81	889,54	530,06	647,34	596,34	898,72	3058,4	3038,3	3919,1	3142,5	906,81	889,54	530,06	647,34	596,34	898,72	3058,4	3038,3	3919,1	3142,5	1.52:1.49:0.89:1.09:1.00:1.51:5.13:5.09:6.57:5.27	790,37	3289,6	790,37	3289,6	4,16	85592	Isoform 3 of Zinc finger FYVE domain-containing protein 1 OS=Homo sapiens OX=9606 GN=ZFYVE1	ZFYVE1	2,056583528	1,10E-58
55	97026	P10809	64,12	40	18	13	Oxidation (M)	51739	44809	73728	54057	66435	59592	275960	293160	347820	294230	33489	28239	46044	35508	40571	38404	128430	151550	167700	166160	0.83:0.70:1.13:0.88:1.00:0.95:3.17:3.74:4.13:4.10	58468	302790	37043	153460	4,14	61055	60 kDa heat shock protein mitochondrial OS=Homo sapiens OX=9606 GN=HSPD1 PE=1 SV=2	HSPD1	2,049630768	7,59E-65
888	101057	B7Z3H4	25,29	8	4	2		550,68	1101,8	1329,2	955,55	520,71	1296,4	4568,2	1907,4	5847,7	4530,8	550,68	1101,8	1329,2	955,55	520,71	1296,4	4568,2	1907,4	5847,7	4530,8	1.06:2.12:2.55:1.84:1.00:2.49:8.77:3.66:11.23:8.70	1190,1	4916,3	1190,1	4916,3	4,13	65874	Beta-transducin repeat containing isoform 4 OS=Homo sapiens OX=9606 GN=BTRC PE=1 SV=1	BTRC	2,046141782	5,13E-26
210	98648	Q709C8	34,71	2	5	5		1494,2	1844,2	1656,2	1578,4	1459,2	1630,3	5668,3	7332,5	8383,2	6611	1095,8	1304,2	1345,1	1106,8	1259,4	1142,1	3709	5346,5	6062,2	4736,2	0.87:1.04:1.07:0.88:1.00:0.91:2.95:4.25:4.81:3.76	1754,9	6998,7	1208,9	4963,5	4,11	422393	Vacuolar protein sorting-associated protein 13C OS=Homo sapiens OX=9606 GN=VPS13C PE=1 SV=1	VPS13C	2,039138394	1,95E-35
404	99610	Q9Y266	45,57	42	12	12		20062	22217	21980	16379	16334	18151	77750	72302	96293	87631	10042	10715	10465	7899,8	8876	7937,2	35819	29889	45307	40579	1.13:1.21:1.18:0.89:1.00:0.89:4.04:3.37:5.10:4.57	19302	83494	9322,6	37898	4,07	38243	Nuclear migration protein nudC OS=Homo sapiens OX=9606 GN=NUDC PE=1 SV=1	NUDC	2,025028794	2,69E-46
213	98184	P23588	68,43	23	11	5		10158	10137	9589,8	7225,9	8646,9	7492,4	33269	33215	40792	41376	9496,8	9452,3	8464,5	6656,1	8194,6	6814,9	29979	30720	35006	37352	1.16:1.15:1.03:0.81:1.00:0.83:3.66:3.75:4.27:4.56	9027,4	37163	8281,7	33264	4,02	69151	NA	NA	NA	NA
778	98577	Q96JH7	45,98	1	1	1		527,93	378,81	540,48	367,24	454,73	523,11	1596,1	2084,5	2269,3	1530,9	527,93	378,81	540,48	367,24	454,73	523,11	1596,1	2084,5	2269,3	1530,9	1.16:0.83:1.19:0.81:1.00:1.15:3.51:4.58:4.99:3.37	465,39	1870,2	465,39	1870,2	4,02	134320	Deubiquitinating protein VCIP135 OS=Homo sapiens OX=9606 GN=VCPIP1 PE=1 SV=2	VCPIP1	2,007195501	1,05E-46
268	101274	Q5SWA1	43,33	28	11	2		17682	15093	15291	11467	14267	12256	44524	56344	72510	59595	17682	15093	15291	11467	14267	12256	44524	56344	72510	59595	1.24:1.06:1.07:0.80:1.00:0.86:3.12:3.95:5.08:4.18	14478	58243	14478	58243	4,02	79152	Protein phosphatase 1 regulatory subunit 15B OS=Homo sapiens OX=9606 GN=PPP1R15B PE=1 SV=1	PPP1R15B	2,007195501	4,68E-44
1318	102280	B4DU42	58,36	6	3	3		1272,9	1242	1744,8	1133,4	1151	1023,4	4680,4	4900	6551,4	5141	1272,9	1242	1744,8	1133,4	1151	1023,4	4680,4	4900	6551,4	5141	1.11:1.08:1.52:0.98:1.00:0.89:4.07:4.26:5.69:4.47	1324,9	5318,2	1324,9	5318,2	4,01	71857	cDNA FLJ56153 highly similar to Homo sapiens transforming growth factor beta regulator 4 (TBRG4) transcript variant 1 mRNA OS=Homo sapiens OX=9606 PE=2 SV=1	TBRG4	2,003602237	4,37E-59
1269	100918	B3KMB8	53,42	11	5	5		1769,2	1837,5	2428,3	1935,3	2299,5	2577,5	7829,3	9782,1	11769	9645,1	1044,9	1257,1	1997,1	1583,5	1887,3	1753,4	5699,2	7090,2	8678,8	6446,5	0.55:0.67:1.06:0.84:1.00:0.93:3.02:3.76:4.60:3.42	2492,6	9756,3	1754,2	6978,7	3,98	81435	cDNA FLJ10654 fis clone NT2RP2005901 highly similar to FAST kinase domains-containing protein 2 OS=Homo sapiens OX=9606 PE=2 SV=1	NA	1,992768431	3,80E-54
2766	111452	P06730-2	56,74	3	1	1		256,42	267,8	404,41	227,54	252,99	352,78	1243,4	1272,5	1082,7	1056,6	256,42	267,8	404,41	227,54	252,99	352,78	1243,4	1272,5	1082,7	1056,6	1.01:1.06:1.60:0.90:1.00:1.39:4.91:5.03:4.28:4.18	293,66	1163,8	293,66	1163,8	3,96	28778	Isoform 2 of Eukaryotic translation initiation factor 4E OS=Homo sapiens OX=9606 GN=EIF4E	EIF4E	1,98550043	1,82E-57
1536	102889	P20810-5	49,17	2	1	1		305,8	0	272,73	193,81	187,61	249,18	849,1	1102,1	1085	794,87	305,8	0	272,73	193,81	187,61	249,18	849,1	1102,1	1085	794,87	1.63:0:1.45:1.03:1.00:1.33:4.53:5.87:5.78:4.24	241,83	957,77	241,83	957,77	3,96	81169	Isoform 5 of Calpastatin OS=Homo sapiens OX=9606 GN=CAST	CAST	1,98550043	6,76E-50
1778	106701	B2R749	34,64	7	1	1		427,33	511,94	627,87	266,59	288,4	0	1698,4	1109,3	2181,9	1731,3	427,33	511,94	627,87	266,59	288,4	0	1698,4	1109,3	2181,9	1731,3	1.48:1.78:2.18:0.92:1.00:0:5.89:3.85:7.57:6.00	424,43	1680,2	424,43	1680,2	3,96	28984	cDNA FLJ93285 highly similar to Homo sapiens cell division cycle associated 3 (CDCA3) mRNA OS=Homo sapiens OX=9606 PE=2 SV=1	NA	1,98550043	2,29E-35
68	97385	Q68DQ2	43,48	17	37	37		40632	40989	30098	23391	24658	26926	108730	110750	145530	123370	5948,2	6530,8	5809	3702,5	5202,4	3892,7	18527	15977	27320	19527	1.14:1.26:1.12:0.71:1.00:0.75:3.56:3.07:5.25:3.75	32950	122940	5180,9	20338	3,93	330632	Very large A-kinase anchor protein OS=Homo sapiens OX=9606 GN=CRYBG3 PE=1 SV=3	CRYBG3	1,974529312	3,31E-44
1614	100634	Q7L4E1	25,95	2	1	1		511,17	314,82	526,83	0	462,16	0	2035,4	1523,7	2564,6	1009	511,17	314,82	526,83	0	462,16	0	2035,4	1523,7	2564,6	1009	1.11:0.68:1.14:0:1.00:0:4.40:3.30:5.55:2.18	453,74	1783,2	453,74	1783,2	3,93	65531	Mitoguardin 2 OS=Homo sapiens OX=9606 GN=MIGA2 PE=1 SV=1	MIGA2	1,974529312	1,12E-26
496	97223	B3KUH0	36,55	25	10	10		7348,8	7223,7	4327,8	4384,8	3147,7	4893,3	16711	23284	23841	24205	2760,9	3671,1	1216,7	1710,6	1055,4	2219,8	5870,2	10306	9896,4	9781,1	2.62:3.48:1.15:1.62:1.00:2.10:5.56:9.77:9.38:9.27	5887,5	23017	2544,3	9970,3	3,92	50939	cDNA FLJ39883 fis clone SPLEN2016268 highly similar to Protein CHMP7 OS=Homo sapiens OX=9606 PE=2 SV=1	CHMP7	1,970853654	2,82E-37
971	97924	Q14BN4	45,33	3	2	2		874,97	945,25	802,11	459,92	499,91	487,15	2912,3	2201,1	3010,5	2491,8	874,97	945,25	802,11	459,92	499,91	487,15	2912,3	2201,1	3010,5	2491,8	1.75:1.89:1.60:0.92:1.00:0.97:5.83:4.40:6.02:4.98	678,22	2653,9	678,22	2653,9	3,91	95198	Sarcolemmal membrane-associated protein OS=Homo sapiens OX=9606 GN=SLMAP PE=1 SV=1	SLMAP	1,967168608	4,68E-46
1517	101682	Q9BXB4	45,82	3	2	1		396,49	414,09	588,85	316,35	290,73	285,61	1357,1	1580,1	1550	1467,4	396,49	414,09	588,85	316,35	290,73	285,61	1357,1	1580,1	1550	1467,4	1.36:1.42:2.03:1.09:1.00:0.98:4.67:5.44:5.33:5.05	382,02	1488,7	382,02	1488,7	3,9	83643	Oxysterol-binding protein-related protein 11 OS=Homo sapiens OX=9606 GN=OSBPL11 PE=1 SV=2	OSBPL11	1,963474124	1,51E-46
626	97496	P57740	40,92	1	1	1		358,62	498,43	278,36	312,7	422,2	296,72	1370,6	1029,4	1850,5	1386,6	358,62	498,43	278,36	312,7	422,2	296,72	1370,6	1029,4	1850,5	1386,6	0.85:1.18:0.66:0.74:1.00:0.70:3.25:2.44:4.38:3.28	361,17	1409,3	361,17	1409,3	3,9	106374	Nuclear pore complex protein Nup107 OS=Homo sapiens OX=9606 GN=NUP107 PE=1 SV=1	NUP107	1,963474124	1,20E-41
1251	104485	Q9Y617	33,81	12	4	4		1198,2	832,83	2224,5	1230	2145,2	1906,1	4717,8	4980,3	6603,8	6105,8	800,95	410,11	1770,5	767,64	1467,4	1364,7	4406,5	3402,2	5888,2	5026,6	0.55:0.28:1.21:0.52:1.00:0.93:3.00:2.32:4.01:3.43	1810,3	6065,4	1317,7	5144,3	3,9	40423	Phosphoserine aminotransferase OS=Homo sapiens OX=9606 GN=PSAT1 PE=1 SV=2	PSAT1	1,963474124	1,55E-34
1330	102090	P46937-7	33,63	4	1	1		311,33	428,86	390,29	0	189,68	223,37	1031,4	1252,2	1320,6	1173	311,33	428,86	390,29	0	189,68	223,37	1031,4	1252,2	1320,6	1173	1.64:2.26:2.06:0:1.00:1.18:5.44:6.60:6.96:6.18	308,71	1194,3	308,71	1194,3	3,87	50469	Isoform 7 of Transcriptional coactivator YAP1 OS=Homo sapiens OX=9606 GN=YAP1	YAP1	1,952333566	2,34E-34
739	106595	Q9H910-3	62,54	39	5	5		10165	9795,5	9606,2	7377,8	7173,7	7372,1	33937	32935	37259	31799	8750	8154,2	8519,7	6115,5	5948,5	5994,6	28396	27032	31371	24619	1.47:1.37:1.43:1.03:1.00:1.01:4.77:4.54:5.27:4.14	8581,7	33983	7247,1	27854	3,84	23026	Isoform 3 of Jupiter microtubule associated homolog 2 OS=Homo sapiens OX=9606 GN=JPT2	JPT2	1,941106311	2,88E-63
1010	108039	Q9UL25	59,3	32	5	5		9089	9421,2	7394,2	5917	6610,5	5754,9	25269	25944	32569	29535	6497,5	7405,4	5859,8	4420,7	5281,9	4457,3	20278	20181	26699	23578	1.23:1.40:1.11:0.84:1.00:0.84:3.84:3.82:5.05:4.46	7611,8	28329	5901,1	22684	3,84	24348	Ras-related protein Rab-21 OS=Homo sapiens OX=9606 GN=RAB21 PE=1 SV=3	RAB21	1,941106311	5,01E-60
1616	110253	P14635	32,83	4	1	1		855,5	372,13	680,09	394,1	592,58	235,45	2012,9	1876	2241,4	1850,9	855,5	372,13	680,09	394,1	592,58	235,45	2012,9	1876	2241,4	1850,9	1.44:0.63:1.15:0.67:1.00:0.40:3.40:3.17:3.78:3.12	521,64	1995,3	521,64	1995,3	3,83	48337	G2/mitotic-specific cyclin-B1 OS=Homo sapiens OX=9606 GN=CCNB1 PE=1 SV=1	CCNB1	1,937344392	1,48E-33
1505	100496	Q6ULP2	60,52	2	1	1		464,68	365,93	431,7	0	440,4	546,01	1811,7	1545,1	1869,5	1643,6	464,68	365,93	431,7	0	440,4	546,01	1811,7	1545,1	1869,5	1643,6	1.06:0.83:0.98:0:1.00:1.24:4.11:3.51:4.24:3.73	449,74	1717,5	449,74	1717,5	3,82	102113	Aftiphilin OS=Homo sapiens OX=9606 GN=AFTPH PE=1 SV=3	AFTPH	1,933572638	3,02E-61
1045	100533	Q8N1G4	56,91	10	4	4	Acetylation (N-term)	1988,1	1728,5	2626,5	2056,8	2672,4	2683,4	7538,5	7906,5	10619	7872	1630,3	1455,5	2298,8	1708,8	2334,1	2219,9	7052,1	6925	9458,8	7126,3	0.70:0.62:0.98:0.73:1.00:0.95:3.02:2.97:4.05:3.05	2351,1	8483,9	1999,7	7640,5	3,82	63473	Leucine-rich repeat-containing protein 47 OS=Homo sapiens OX=9606 GN=LRRC47 PE=1 SV=1	LRRC47	1,933572638	1,23E-57
1793	112988	X5DNM4	27,36	10	2	2		2491,7	2264,5	372,32	1825,5	1664,5	1965,2	6811,9	6622,1	9652,3	7955,3	2491,7	2264,5	372,32	1825,5	1664,5	1965,2	6811,9	6622,1	9652,3	7955,3	1.50:1.36:0.22:1.10:1.00:1.18:4.09:3.98:5.80:4.78	2034,5	7760,4	2034,5	7760,4	3,81	20778	Lactoylglutathione lyase (Fragment) OS=Homo sapiens OX=9606 GN=GLO1 PE=2 SV=1	GLO1	1,929790998	4,37E-28
1479	100651	A1X283	49,52	4	2	2		1092,4	847,7	967,43	762,31	722,5	818,71	2566,9	3340,8	3785,6	3443,6	1092,4	847,7	967,43	762,31	722,5	818,71	2566,9	3340,8	3785,6	3443,6	1.51:1.17:1.34:1.06:1.00:1.13:3.55:4.62:5.24:4.77	868,52	3284,2	868,52	3284,2	3,78	101579	SH3 and PX domain-containing protein 2B OS=Homo sapiens OX=9606 GN=SH3PXD2B PE=1 SV=3	SH3PXD2B	1,918386234	3,02E-50
1188	110239	V9HW04	29,07	18	5	1		168,71	422,84	584,41	548,61	883,19	526,92	2047,3	1130,6	2351,5	2369,3	168,71	422,84	584,41	548,61	883,19	526,92	2047,3	1130,6	2351,5	2369,3	0.19:0.48:0.66:0.62:1.00:0.60:2.32:1.28:2.66:2.68	522,45	1974,7	522,45	1974,7	3,78	37187	Serine/threonine-protein phosphatase OS=Homo sapiens OX=9606 GN=HEL-S-80p PE=2 SV=1	PPP1CB	1,918386234	8,51E-30
1215	104964	Q15907	57,77	37	6	6	Acetylation (N-term)	6673,6	6398,5	4422,2	4677,7	4059,9	5505,8	16308	19628	22343	20396	3935,3	3564,2	2512,3	2948,5	2242,1	3282,4	9851,9	12810	12661	13451	1.76:1.59:1.12:1.32:1.00:1.46:4.39:5.71:5.65:6.00	5471,8	19669	3262,9	12193	3,74	24488	Ras-related protein Rab-11B OS=Homo sapiens OX=9606 GN=RAB11B PE=1 SV=4	RAB11B	1,90303827	1,70E-58
1400	99956	Q9Y2Z2-6	36,16	2	1	1		239,99	0	347,62	0	275,42	277,04	1123	765,61	1367,1	1011,5	239,99	0	347,62	0	275,42	277,04	1123	765,61	1367,1	1011,5	0.87:0:1.26:0:1.00:1.01:4.08:2.78:4.96:3.67	285,02	1066,8	285,02	1066,8	3,74	81538	Isoform 7 of Protein MTO1 homolog mitochondrial OS=Homo sapiens OX=9606 GN=MTO1	MTO1	1,90303827	6,92E-37
221	99386	P52948	43,52	10	14	14		15403	14715	15981	10778	11044	8209,4	41549	41388	48672	42730	4578,2	5230,6	4705,9	2977,9	3455,7	2039,7	13382	13135	18927	14743	1.32:1.51:1.36:0.86:1.00:0.59:3.87:3.80:5.48:4.27	13181	43585	4033,2	15047	3,73	197578	Nuclear pore complex protein Nup98-Nup96 OS=Homo sapiens OX=9606 GN=NUP98 PE=1 SV=4	NUP98	1,89917563	3,02E-44
1346	99592	Q9C0C9	29,5	1	1	1		490,72	431,83	540,75	125,14	372,21	394,83	1312,5	1424,1	1583,4	1521,2	490,72	431,83	540,75	125,14	372,21	394,83	1312,5	1424,1	1583,4	1521,2	1.32:1.16:1.45:0.34:1.00:1.06:3.53:3.83:4.25:4.09	392,58	1460,3	392,58	1460,3	3,72	141293	(E3-independent) E2 ubiquitin-conjugating enzyme OS=Homo sapiens OX=9606 GN=UBE2O PE=1 SV=3	UBE2O	1,895302621	3,16E-30
2350	109111	P49189	62,94	2	1	1		332,12	292,56	254,64	233,79	279,53	383,72	1001,7	1185,2	1179,2	1032,9	332,12	292,56	254,64	233,79	279,53	383,72	1001,7	1185,2	1179,2	1032,9	1.19:1.05:0.91:0.84:1.00:1.37:3.58:4.24:4.22:3.69	296,06	1099,8	296,06	1099,8	3,71	53802	4-trimethylaminobutyraldehyde dehydrogenase OS=Homo sapiens OX=9606 GN=ALDH9A1 PE=1 SV=3	ALDH9A1	1,891419187	1,15E-63
1992	115960	P82921	57,64	39	3	3		2668,5	2731,9	3661,2	2744,8	3383,1	3423,7	10064	10611	13450	12287	2668,5	2731,9	3661,2	2744,8	3383,1	3423,7	10064	10611	13450	12287	0.79:0.81:1.08:0.81:1.00:1.01:2.97:3.14:3.98:3.63	3146,4	11603	3146,4	11603	3,69	10689	28S ribosomal protein S21 mitochondrial OS=Homo sapiens OX=9606 GN=MRPS21 PE=1 SV=3	MRPS21	1,883620816	2,29E-58
240	102542	P12236	36,23	35	11	2	Acetylation (N-term)	13158	13327	19579	15706	16889	14806	40725	57071	68257	64053	13158	13327	19579	15706	16889	14806	40725	57071	68257	64053	0.78:0.79:1.16:0.93:1.00:0.88:2.41:3.38:4.04:3.79	15578	57526	15578	57526	3,69	32866	ADP/ATP translocase 3 OS=Homo sapiens OX=9606 GN=SLC25A6 PE=1 SV=4	SLC25A6	1,883620816	5,89E-37
1956	117536	Q8NAS7	29,05	4	1	1		4606,8	4389,3	1597,7	4185,4	1363	3951,5	11117	11823	14062	12411	4606,8	4389,3	1597,7	4185,4	1363	3951,5	11117	11823	14062	12411	3.38:3.22:1.17:3.07:1.00:2.90:8.16:8.67:10.32:9.11	3348,9	12353	3348,9	12353	3,69	22962	cDNA FLJ34850 fis clone NT2NE2011758 highly similar to NADH-UBIQUINONE OXIDOREDUCTASE 20 kDa SUBUNIT OS=Homo sapiens OX=9606 PE=2 SV=1	NA	1,883620816	8,91E-30
1127	100069	B2RBN7	42,54	4	3	3		1269,6	1573,5	1479,5	780,44	1202,8	647,65	4454,6	4251	5615,3	4338,4	1269,6	1573,5	1479,5	780,44	1202,8	647,65	4454,6	4251	5615,3	4338,4	1.06:1.31:1.23:0.65:1.00:0.54:3.70:3.53:4.67:3.61	1269,9	4664,8	1269,9	4664,8	3,67	99638	cDNA FLJ95607 highly similar to Homo sapiens breast carcinoma amplified sequence 3 (BCAS3) mRNA OS=Homo sapiens OX=9606 PE=2 SV=1	NA	1,875780063	2,88E-43
2367	108323	Q15056	24,49	5	1	1		823,42	1179,3	0	1494,8	372,07	1365,5	0	4216,5	4151	3146,6	823,42	1179,3	0	1494,8	372,07	1365,5	0	4216,5	4151	3146,6	2.21:3.17:0:4.02:1.00:3.67:0:11.33:11.16:8.46	1047	3838	1047	3838	3,67	27385	Eukaryotic translation initiation factor 4H OS=Homo sapiens OX=9606 GN=EIF4H PE=1 SV=5	EIF4H	1,875780063	3,24E-25
254	97491	Q14247	59,18	37	18	18		32222	31372	28227	23159	21203	23024	79669	88300	106930	94739	13262	13275	12412	9173,4	9870,8	10060	36683	39205	49763	40302	1.34:1.34:1.26:0.93:1.00:1.02:3.72:3.97:5.04:4.08	26886	93509	11342	41488	3,66	61586	Src substrate cortactin OS=Homo sapiens OX=9606 GN=CTTN PE=1 SV=2	CTTN	1,871843649	6,61E-60
1008	115265	P11166	32,21	13	6	6		6970,5	6532,4	10871	7932,9	7639,7	7361,6	21286	34818	39063	32420	4838,7	4472,2	7550,1	4953,1	4913,9	5446,3	12895	21481	24697	21093	0.98:0.91:1.54:1.01:1.00:1.11:2.62:4.37:5.03:4.29	7991,9	31897	5469,6	20041	3,66	54084	Solute carrier family 2 facilitated glucose transporter member 1 OS=Homo sapiens OX=9606 GN=SLC2A1 PE=1 SV=2	SLC2A1	1,871843649	6,17E-33
1266	100204	A0A024R201	36,23	12	3	3		428	1220,5	1411,9	953,1	1487	951,26	4346,2	3437,3	6156,9	3530,8	428	1220,5	1411,9	953,1	1487	951,26	4346,2	3437,3	6156,9	3530,8	0.29:0.82:0.95:0.64:1.00:0.64:2.92:2.31:4.14:2.37	1196,3	4367,8	1196,3	4367,8	3,65	42918	Proteasome (Prosome macropain) 26S subunit non-ATPase 13 isoform CRA_a OS=Homo sapiens OX=9606 GN=PSMD13 PE=4 SV=1	PSMD13	1,867896464	5,89E-37
1635	100779	P05091	45,66	3	1	1		1501,9	1680	1987,7	2046,5	2158,5	2124,7	5973,5	6071,6	8696,1	7142,3	1501,9	1680	1987,7	2046,5	2158,5	2124,7	5973,5	6071,6	8696,1	7142,3	0.70:0.78:0.92:0.95:1.00:0.98:2.77:2.81:4.03:3.31	1916,6	6970,9	1916,6	6970,9	3,64	56381	Aldehyde dehydrogenase mitochondrial OS=Homo sapiens OX=9606 GN=ALDH2 PE=1 SV=2	ALDH2	1,86393845	2,19E-46
1959	105821	A0A2R8Y5K2	31,24	6	2	2		1065,1	1256,8	761,54	523,64	593,19	227,76	2502,9	3227,3	4165,2	2999,3	1065,1	1256,8	761,54	523,64	593,19	227,76	2502,9	3227,3	4165,2	2999,3	1.80:2.12:1.28:0.88:1.00:0.38:4.22:5.44:7.02:5.06	885,61	3223,7	885,61	3223,7	3,64	55573	Guanine nucleotide exchange C9orf72 OS=Homo sapiens OX=9606 GN=C9orf72 PE=1 SV=1	C9orf72	1,86393845	5,75E-32
926	100080	Q8TD19	50,57	6	4	4		3366,2	2875	3190,3	2487,9	2681	1529,1	8636,2	8828,8	11101	8665,4	2739,7	2472,1	2661,6	2118,2	2154	1529,1	8057,5	7178,1	10389	7259,8	1.27:1.15:1.24:0.98:1.00:0.71:3.74:3.33:4.82:3.37	2770,1	9307,9	2279,1	8221,1	3,61	107168	Serine/threonine-protein kinase Nek9 OS=Homo sapiens OX=9606 GN=NEK9 PE=1 SV=2	NEK9	1,851998837	2,69E-51
1297	103079	P16591-3	68,01	4	2	2		1137,5	845,47	812,6	915,04	1101,8	817,6	3526	3332,1	3844,9	3315,1	1137,5	845,47	812,6	915,04	1101,8	817,6	3526	3332,1	3844,9	3315,1	1.03:0.77:0.74:0.83:1.00:0.74:3.20:3.02:3.49:3.01	972,34	3504,5	972,34	3504,5	3,6	51643	Isoform 3 of Tyrosine-protein kinase Fer OS=Homo sapiens OX=9606 GN=FER	FER	1,847996907	9,77E-69
1535	102075	Q13546	39,15	6	3	3		479,22	519,28	902,99	622,45	269,73	628,33	2759,7	3091,9	2814,9	2761,3	479,22	519,28	902,99	622,45	269,73	628,33	2759,7	3091,9	2814,9	2761,3	1.78:1.93:3.35:2.31:1.00:2.33:10.23:11.46:10.44:10.24	793,58	2857	793,58	2857	3,6	75931	Receptor-interacting serine/threonine-protein kinase 1 OS=Homo sapiens OX=9606 GN=RIPK1 PE=1 SV=3	RIPK1	1,847996907	7,08E-40
759	98334	Q9UKV8	46,87	4	3	3		1489,8	1167,3	882,59	1048,9	1132,6	1286,1	4537,6	4189,9	4350,7	4866,1	1489,8	1167,3	882,59	1048,9	1132,6	1286,1	4537,6	4189,9	4350,7	4866,1	1.32:1.03:0.78:0.93:1.00:1.14:4.01:3.70:3.84:4.30	1249	4486,1	1249	4486,1	3,59	97208	Protein argonaute-2 OS=Homo sapiens OX=9606 GN=AGO2 PE=1 SV=3	AGO2	1,843983844	1,35E-47
634	98111	Q9H2G2-2	35,6	2	2	2		1258	1573,6	595,02	919,99	437,72	487,27	4088,7	3687,1	5080,7	3309,6	1258	1573,6	595,02	919,99	437,72	487,27	4088,7	3687,1	5080,7	3309,6	2.87:3.60:1.36:2.10:1.00:1.11:9.34:8.42:11.61:7.56	1132	4041,5	1132	4041,5	3,57	138995	Isoform 2 of STE20-like serine/threonine-protein kinase OS=Homo sapiens OX=9606 GN=SLK	SLK	1,835924074	2,51E-36
1128	103470	B2RAU5	55,06	2	1	1		509,97	523,4	447,03	310,13	358,64	430,19	1240,3	1566,9	1751,1	1563,5	509,97	523,4	447,03	310,13	358,64	430,19	1240,3	1566,9	1751,1	1563,5	1.42:1.46:1.25:0.86:1.00:1.20:3.46:4.37:4.88:4.36	429,89	1530,4	429,89	1530,4	3,56	66562	Sorting nexin OS=Homo sapiens OX=9606 PE=2 SV=1	SNX	1,831877241	8,71E-56
431	101855	Q9UH62	72,42	35	11	11		29379	30453	30152	26615	25248	24651	89077	94117	117350	95687	14533	14702	11947	12305	11721	12700	42268	42999	50307	47635	1.24:1.25:1.02:1.05:1.00:1.08:3.61:3.67:4.29:4.06	28665	99706	12985	45802	3,53	42501	Armadillo repeat-containing X-linked protein 3 OS=Homo sapiens OX=9606 GN=ARMCX3 PE=1 SV=1	ARMCX3	1,819668183	3,80E-73
770	98773	Q15418	44,34	4	2	1		439,63	487,06	477,38	258,43	440,57	476,06	1367,3	1280,4	2025,7	1397,4	439,63	487,06	477,38	258,43	440,57	476,06	1367,3	1280,4	2025,7	1397,4	1.00:1.11:1.08:0.59:1.00:1.08:3.10:2.91:4.60:3.17	429,86	1517,7	429,86	1517,7	3,53	82723	Ribosomal protein S6 kinase alpha-1 OS=Homo sapiens OX=9606 GN=RPS6KA1 PE=1 SV=2	RPS6KA1	1,819668183	4,57E-45
204	97777	Q2NKX8	47,97	22	21	20		16061	16982	16363	13427	13275	13131	45457	46743	57775	50040	3758,2	4141,3	3995,5	3460,2	4115,6	3526,9	12704	11999	15897	13296	0.91:1.01:0.97:0.84:1.00:0.86:3.09:2.92:3.86:3.23	15421	50004	3833	13474	3,52	141103	DNA excision repair protein ERCC-6-like OS=Homo sapiens OX=9606 GN=ERCC6L PE=1 SV=1	ERCC6L	1,815575429	1,07E-48
1088	106293	A0A158RFU6	39,05	34	6	6		5830,9	6087,5	6492,9	4788	7245,2	7081,7	21792	20706	23995	21598	3253,1	3628,9	3725,8	1722,1	4635,3	4355,2	13360	13690	15456	14348	0.70:0.78:0.80:0.37:1.00:0.94:2.88:2.95:3.33:3.10	6758,2	22022	4057,3	14214	3,5	23490	RAB7 member RAS oncogene family isoform CRA_a OS=Homo sapiens OX=9606 GN=RAB7A PE=2 SV=1	RAB7A	1,807354922	8,91E-40
614	100776	Q9BVP2	76,59	17	7	7		6838,3	6223,2	6234,3	5077,8	6631,7	6424,9	21331	22306	24233	22587	4460,6	3775,7	4217,9	3553	4441,4	4344,8	14861	13548	15728	13517	1.00:0.85:0.95:0.80:1.00:0.98:3.35:3.05:3.54:3.04	6587,6	22614	4132,2	14414	3,49	61993	Guanine nucleotide-binding protein-like 3 OS=Homo sapiens OX=9606 GN=GNL3 PE=1 SV=2	GNL3	1,803227036	2,57E-77
815	108670	Q15390-2	62,25	26	5	5		14493	18322	16632	13634	11865	13156	45961	52694	59713	54769	9254,3	13470	12337	10363	8580,6	9498	33728	35217	41455	37367	1.08:1.57:1.44:1.21:1.00:1.11:3.93:4.10:4.83:4.35	14684	53284	10584	36942	3,49	33200	Isoform 2 of Mitochondrial fission regulator 1 OS=Homo sapiens OX=9606 GN=MTFR1	MTFR1	1,803227036	5,62E-63
1497	114489	Q9UK76	57,35	34	3	3		10949	11537	10578	7469,5	8676,7	8230,9	33634	31303	39571	28852	10949	11537	10578	7469,5	8676,7	8230,9	33634	31303	39571	28852	1.26:1.33:1.22:0.86:1.00:0.95:3.88:3.61:4.56:3.33	9573,5	33340	9573,5	33340	3,48	16015	Jupiter microtubule associated homolog 1 OS=Homo sapiens OX=9606 GN=JPT1 PE=1 SV=3	JPT1	1,799087306	4,47E-58
1152	106579	A0A024QZ77	27,33	10	2	2		2480,1	2488,2	1549,5	1402,3	1382,5	1242,3	3470	6548,4	6729,9	8401	2480,1	2488,2	1549,5	1402,3	1382,5	1242,3	3470	6548,4	6729,9	8401	1.79:1.80:1.12:1.01:1.00:0.90:2.51:4.74:4.87:6.08	1810,7	6287,3	1810,7	6287,3	3,47	26697	EF-hand domain family member D2 isoform CRA_a OS=Homo sapiens OX=9606 GN=EFHD2 PE=2 SV=1	EFHD2	1,794935663	4,68E-28
374	98979	Q9Y6Y8	51,14	13	11	11		12011	11748	9684,3	7881,1	7632,5	8036,2	35919	34595	41238	35815	5439,8	5575,4	3500,5	4202,4	3034,4	4012,5	14104	15217	16942	16653	1.79:1.84:1.15:1.38:1.00:1.32:4.65:5.01:5.58:5.49	10317	36892	4548,3	15729	3,46	111076	SEC23-interacting protein OS=Homo sapiens OX=9606 GN=SEC23IP PE=1 SV=1	SEC23IP	1,790772038	7,24E-52
2054	108383	Q9H444	46,82	6	1	1		666,27	641,08	566,36	397,93	343,94	530,54	1739,8	1491,6	2296,8	1720,2	666,27	641,08	566,36	397,93	343,94	530,54	1739,8	1491,6	2296,8	1720,2	1.94:1.86:1.65:1.16:1.00:1.54:5.06:4.34:6.68:5.00	524,35	1812,1	524,35	1812,1	3,46	24950	Charged multivesicular body protein 4b OS=Homo sapiens OX=9606 GN=CHMP4B PE=1 SV=1	CHMP4B	1,790772038	1,51E-47
1347	102229	Q9UJU6	46,89	7	2	2		906,72	1357	872,01	0	874,04	780,22	3381,3	3243,9	4052,6	3356,4	906,72	1357	872,01	0	874,04	780,22	3381,3	3243,9	4052,6	3356,4	1.04:1.55:1.00:0:1.00:0.89:3.87:3.71:4.64:3.84	1017,6	3508,5	1017,6	3508,5	3,45	48207	Drebrin-like protein OS=Homo sapiens OX=9606 GN=DBNL PE=1 SV=1	DBNL	1,786596362	1,29E-47
200	100998	Q5TZZ9	69,11	54	15	11	Acetylation (N-term)	73060	75576	65609	58086	53678	58447	205950	206880	251720	216820	36718	39533	36202	30666	27574	32573	110290	108070	132210	115260	1.33:1.43:1.31:1.11:1.00:1.18:4.00:3.92:4.79:4.18	64282	220340	33959	116460	3,43	38714	Annexin OS=Homo sapiens OX=9606 GN=ANXA1 PE=2 SV=1	ANXA1	1,778208576	7,76E-70
1009	105058	Q15942	39,9	6	2	2		1212,1	504,88	346,01	471,1	659,86	525,47	2884,1	3242,9	2687,1	3369,8	1212,1	504,88	346,01	471,1	659,86	525,47	2884,1	3242,9	2687,1	3369,8	1.84:0.77:0.52:0.71:1.00:0.80:4.37:4.91:4.07:5.11	886,91	3046	886,91	3046	3,43	61277	Zyxin OS=Homo sapiens OX=9606 GN=ZYX PE=1 SV=1	ZYX	1,778208576	1,26E-40
1055	99854	Q59GB4	38,69	3	1	1		460,75	501,79	389,65	374,59	242,08	361,67	942,14	1414,6	1677,5	1257,3	460,75	501,79	389,65	374,59	242,08	361,67	942,14	1414,6	1677,5	1257,3	1.90:2.07:1.61:1.55:1.00:1.49:3.89:5.84:6.93:5.19	388,42	1322,9	388,42	1322,9	3,41	68184	Dihydropyrimidinase-like 2 variant (Fragment) OS=Homo sapiens OX=9606 PE=2 SV=1	DPYSL2	1,769771739	2,04E-39
2224	101687	Q9Y2A7-2	24,6	1	1	1		1572,3	1928,1	0	1512,1	872,54	1353,6	3002,6	5106,3	3877,1	7691,3	1572,3	1928,1	0	1512,1	872,54	1353,6	3002,6	5106,3	3877,1	7691,3	1.80:2.21:0:1.73:1.00:1.55:3.44:5.85:4.44:8.81	1447,7	4919,3	1447,7	4919,3	3,4	129517	Isoform 2 of Nck-associated protein 1 OS=Homo sapiens OX=9606 GN=NCKAP1	NCKAP1	1,765534746	2,51E-25
1412	104983	O43175	43,38	2	1	1		303,26	241,13	439,55	281,63	521,31	450,41	1050,9	1301,1	1385,6	1306,3	303,26	241,13	439,55	281,63	521,31	450,41	1050,9	1301,1	1385,6	1306,3	0.58:0.46:0.84:0.54:1.00:0.86:2.02:2.50:2.66:2.51	372,88	1261	372,88	1261	3,38	56651	D-3-phosphoglycerate dehydrogenase OS=Homo sapiens OX=9606 GN=PHGDH PE=1 SV=4	PHGDH	1,757023247	4,17E-44
1399	99974	Q6P1N0	56,7	1	1	1		444,11	330,32	384,32	278,94	356,97	323,15	1170,5	1191,8	1386,2	1001,8	444,11	330,32	384,32	278,94	356,97	323,15	1170,5	1191,8	1386,2	1001,8	1.24:0.93:1.08:0.78:1.00:0.91:3.28:3.34:3.88:2.81	352,97	1187,6	352,97	1187,6	3,36	104062	Coiled-coil and C2 domain-containing protein 1A OS=Homo sapiens OX=9606 GN=CC2D1A PE=1 SV=1	CC2D1A	1,748461233	2,00E-57
585	98919	O00410	31,22	3	2	1		555,07	920,38	1281,9	489,13	1193,1	930,03	3514,4	2113,8	4036,4	2288,1	555,07	920,38	1281,9	489,13	1193,1	930,03	3514,4	2113,8	4036,4	2288,1	0.47:0.77:1.07:0.41:1.00:0.78:2.95:1.77:3.38:1.92	894,93	2988,2	894,93	2988,2	3,34	123630	Importin-5 OS=Homo sapiens OX=9606 GN=IPO5 PE=1 SV=4	IPO5	1,739848103	6,03E-32
183	99749	A8K3M3	63,5	34	12	12	Oxidation (M)	106630	109460	99617	79167	77572	82005	248380	270850	340320	295810	39842	43228	44028	31360	36971	33153	121710	120070	147270	116420	1.08:1.17:1.19:0.85:1.00:0.90:3.29:3.25:3.98:3.15	92724	288840	38097	126370	3,32	49967	Tyrosine-protein phosphatase non-receptor type OS=Homo sapiens OX=9606 GN=PTPN1 PE=2 SV=1	PTPN1	1,731183242	3,16E-64
286	97432	Q13177	50,79	33	13	13	Acetylation (N-term)	31113	30589	28192	21272	22027	21199	75848	76701	92081	92296	14417	13855	12208	9272,8	10529	8541,2	40726	34225	32027	45211	1.37:1.32:1.16:0.88:1.00:0.81:3.87:3.25:3.04:4.29	25889	84232	11471	38047	3,32	58043	Serine/threonine-protein kinase PAK 2 OS=Homo sapiens OX=9606 GN=PAK2 PE=1 SV=3	PAK2	1,731183242	1,62E-51
801	99328	B4DLQ0	24,31	11	5	2		790,73	1067,5	1009,5	878,44	1184,5	932,94	2384,5	2326,4	4713,9	3560,5	790,73	1067,5	1009,5	878,44	1184,5	932,94	2384,5	2326,4	4713,9	3560,5	0.67:0.90:0.85:0.74:1.00:0.79:2.01:1.96:3.98:3.01	977,27	3246,3	977,27	3246,3	3,32	78389	cDNA FLJ50985 highly similar to Segment polarity protein dishevelled homologDVL-2 OS=Homo sapiens OX=9606 PE=2 SV=1	NA	1,731183242	4,90E-25
827	105300	P37802	18,41	49	8	8		14575	13424	13539	10880	12586	11910	25262	45806	46866	47115	8115,7	6606,9	6958	6522,1	6574,8	6554,4	11021	26760	26925	30500	1.23:1.00:1.06:0.99:1.00:1.00:1.68:4.07:4.10:4.64	13090	41262	7159,7	23802	3,32	22391	Transgelin-2 OS=Homo sapiens OX=9606 GN=TAGLN2 PE=1 SV=3	TAGLN2	1,731183242	3,89E-19
1840	108958	E5KS95	66,95	5	1	1		1471,2	1549,5	1698,7	1416	1384,1	1535,1	5018,1	4651,7	5553,9	4767	1471,2	1549,5	1698,7	1416	1384,1	1535,1	5018,1	4651,7	5553,9	4767	1.06:1.12:1.23:1.02:1.00:1.11:3.63:3.36:4.01:3.44	1509,1	4997,7	1509,1	4997,7	3,31	35391	Elongation factor Ts mitochondrial OS=Homo sapiens OX=9606 GN=TSFM PE=3 SV=1	TSFM	1,726831217	1,12E-67
668	98914	Q6Y7W6	34,78	2	2	2	Acetylation (N-term)	1380,3	1243,1	1756	1259,1	1302,8	1376,7	3733,9	3830,1	5836,4	4932,7	1380,3	1243,1	1756	1259,1	1302,8	1376,7	3733,9	3830,1	5836,4	4932,7	1.06:0.95:1.35:0.97:1.00:1.06:2.87:2.94:4.48:3.79	1386,3	4583,3	1386,3	4583,3	3,31	150070	GRB10-interacting GYF protein 2 OS=Homo sapiens OX=9606 GN=GIGYF2 PE=1 SV=1	GIGYF2	1,726831217	1,66E-35
63	97060	Q02952	52,98	26	31	14		25330	24249	17865	15791	15644	15808	60673	62774	86429	63742	12287	12282	10039	7918,8	7728,7	7974,8	31030	30063	38573	28257	1.59:1.59:1.30:1.02:1.00:1.03:4.01:3.89:4.99:3.66	19389	68869	9704,9	31981	3,3	191480	A-kinase anchor protein 12 OS=Homo sapiens OX=9606 GN=AKAP12 PE=1 SV=4	AKAP12	1,722466024	1,05E-53
527	106374	A8K4Z4	64,04	27	6	6		21304	25386	26710	22722	21327	25756	63044	66914	77555	68561	15753	17595	18066	15497	13158	17512	47841	53481	61493	53896	1.20:1.34:1.37:1.18:1.00:1.33:3.64:4.06:4.67:4.10	24409	69018	16477	54178	3,29	34239	60S acidic ribosomal protein P0 OS=Homo sapiens OX=9606 PE=2 SV=1	RPL0	1,718087584	9,12E-65
349	99606	O60664	57,49	39	11	11		22401	23008	23813	16656	17910	17010	69110	68654	89791	73038	10846	12293	10587	8615,7	7448	8805,1	29945	31077	35598	31880	1.46:1.65:1.42:1.16:1.00:1.18:4.02:4.17:4.78:4.28	20453	75149	9765,7	32125	3,29	47075	Perilipin-3 OS=Homo sapiens OX=9606 GN=PLIN3 PE=1 SV=3	PLIN3	1,718087584	3,24E-58
895	110980	A0A024R6B2	68,74	11	5	5		13146	13369	20112	11914	16335	10688	57696	46465	62696	46278	11399	11071	14333	10421	12480	9715,4	39969	34574	40598	36587	0.91:0.89:1.15:0.83:1.00:0.78:3.20:2.77:3.25:2.93	14261	53284	11570	37932	3,28	75276	Angel homolog 1 (Drosophila) isoform CRA_b OS=Homo sapiens OX=9606 GN=ANGEL1 PE=4 SV=1	ANGEL1	1,713695815	1,82E-69
1107	102288	Q12792	42,2	11	3	2	Acetylation (N-term)	1386,9	1350,1	1248,2	728,58	904,54	1044,3	3093,8	3069,2	4814,8	3585,5	1386,9	1350,1	1248,2	728,58	904,54	1044,3	3093,8	3069,2	4814,8	3585,5	1.53:1.49:1.38:0.81:1.00:1.15:3.42:3.39:5.32:3.96	1110,4	3640,8	1110,4	3640,8	3,28	40283	Twinfilin-1 OS=Homo sapiens OX=9606 GN=TWF1 PE=1 SV=3	TWF1	1,713695815	6,31E-43
1398	100394	Q4KMR3	29,35	2	2	2		700,2	562,89	874,01	182,57	597,8	815,34	2210,3	1896,5	2912,8	2189,7	700,2	562,89	874,01	182,57	597,8	815,34	2210,3	1896,5	2912,8	2189,7	1.17:0.94:1.46:0.31:1.00:1.36:3.70:3.17:4.87:3.66	702,64	2302,3	702,64	2302,3	3,28	127062	MYO1E variant protein OS=Homo sapiens OX=9606 GN=MYO1E PE=2 SV=1	MYO1E	1,713695815	4,47E-30
1642	111044	Q3B792	63,92	15	3	3		2104,1	2138,4	2123,3	1495,8	1959,8	2002,8	7172,6	6832,6	6029,9	5745,2	2104,1	2138,4	2123,3	1495,8	1959,8	2002,8	7172,6	6832,6	6029,9	5745,2	1.07:1.09:1.08:0.76:1.00:1.02:3.66:3.49:3.08:2.93	1970,7	6445,1	1970,7	6445,1	3,27	26922	NQO1 protein (Fragment) OS=Homo sapiens OX=9606 GN=NQO1 PE=2 SV=1	NQO1	1,709290636	1,20E-64
697	100781	P47895	44,81	9	4	4		1264,7	1266,3	902,7	1656,9	1880,1	1499,3	4204,6	4606,2	5025,6	4653,8	983,08	1012,1	651,79	1297,3	1606	1080,6	3694,8	4180,6	4668,3	3916,7	0.61:0.63:0.41:0.81:1.00:0.67:2.30:2.60:2.91:2.44	1566,2	4622,6	1259,7	4115,1	3,27	56109	Aldehyde dehydrogenase family 1 member A3 OS=Homo sapiens OX=9606 GN=ALDH1A3 PE=1 SV=2	ALDH1A3	1,709290636	1,55E-45
651	99911	A0A384MTT2	36,49	11	5	4		2522,4	4504,7	5738,6	5498,8	7705,1	5908,3	16965	15389	22771	17822	2309,9	4286,7	5469,4	5158,3	7361,4	5549,8	15142	13514	20756	16014	0.31:0.58:0.74:0.70:1.00:0.75:2.06:1.84:2.82:2.18	5313	18237	5022,6	16356	3,26	70699	Epididymis secretory sperm binding protein OS=Homo sapiens OX=9606 GN=PCK2 PE=2 SV=1	PCK2	1,704871964	3,24E-37
776	103492	Q5U0I6	23,69	40	7	1	Acetylation (N-term)	0	625,96	1309,7	0	994,41	524,81	3249,8	2288,9	3600,6	2089	0	625,96	1309,7	0	994,41	524,81	3249,8	2288,9	3600,6	2089	0:0.63:1.32:0:1.00:0.53:3.27:2.30:3.62:2.10	863,71	2807,1	863,71	2807,1	3,25	22678	H.sapiens ras-related Hrab1A protein OS=Homo sapiens OX=9606 GN=RAB1A PE=2 SV=1	RAB1A	1,700439718	2,04E-24
3092	111675	Q9BVV7	60,64	4	1	1		354,87	285,78	415,42	349,4	322,84	367,13	1006,3	1052,5	1289,3	1169,1	354,87	285,78	415,42	349,4	322,84	367,13	1006,3	1052,5	1289,3	1169,1	1.10:0.89:1.29:1.08:1.00:1.14:3.12:3.26:3.99:3.62	349,24	1129,3	349,24	1129,3	3,23	28202	Mitochondrial import inner membrane translocase subunit Tim21 OS=Homo sapiens OX=9606 GN=TIMM21 PE=1 SV=1	TIMM21	1,691534165	2,29E-61
152	97982	E9PHV5	58,93	26	23	23		25590	26194	29831	23380	25694	21746	77435	84142	90732	82846	7080,1	4781,1	4978,2	5774,4	6436,1	4427,8	22868	19712	25776	19034	1.10:0.74:0.77:0.90:1.00:0.69:3.55:3.06:4.00:2.96	27315	84118	6763,4	21848	3,23	136138	Protein ITPRID2 OS=Homo sapiens OX=9606 GN=ITPRID2 PE=1 SV=1	ITPRID2	1,691534165	1,17E-59
516	99717	P11182	51,51	12	6	6		3641,5	3161,4	4741,6	2839,8	3228,1	3200,8	13431	13792	15259	12345	2414,3	1564,7	2846,8	1351,4	2039,7	2084,1	8023,8	7489,2	9859,8	7307,9	1.18:0.77:1.40:0.66:1.00:1.02:3.93:3.67:4.83:3.58	4174,2	13707	2531	8170,2	3,23	53487	Lipoamide acyltransferase component of branched-chain alpha-keto acid dehydrogenase complex mitochondrial OS=Homo sapiens OX=9606 GN=DBT PE=1 SV=3	DBT	1,691534165	3,09E-52
1206	98051	A0A024R870	49,7	6	3	3		1077,9	1219,8	1261,4	722,02	1069,9	1099,1	3213,3	2932,2	4283,4	3480,8	1077,9	1219,8	1261,4	722,02	1069,9	1099,1	3213,3	2932,2	4283,4	3480,8	1.01:1.14:1.18:0.67:1.00:1.03:3.00:2.74:4.00:3.25	1075	3477,4	1075	3477,4	3,23	83594	Leucine rich repeat and sterile alpha motif containing 1 isoform CRA_a OS=Homo sapiens OX=9606 GN=LRSAM1 PE=4 SV=1	LRSAM1	1,691534165	2,00E-50
1067	110888	Q13442	39,98	22	4	4		7824,8	7935,9	8255,5	6993,3	7578,9	7153,2	23166	24773	29529	22965	7197	7286,5	7635,9	6515,4	7143,7	6660	20351	22427	27185	20928	1.01:1.02:1.07:0.91:1.00:0.93:2.85:3.14:3.81:2.93	7623,6	25108	7073,1	22723	3,21	20630	28 kDa heat- and acid-stable phosphoprotein OS=Homo sapiens OX=9606 GN=PDAP1 PE=1 SV=1	PDAP1	1,682573297	1,05E-40
433	99228	O15056	48,12	6	7	7		4493,9	4662,1	4551,8	2661,2	3250,5	3601,6	9417,7	13405	15120	12481	2606,7	3106,1	2836,5	1490,3	2377,9	2189,4	6757,6	8961,3	9619,1	7470,4	1.10:1.31:1.19:0.63:1.00:0.92:2.84:3.77:4.05:3.14	4132,9	13078	2570,3	8202,1	3,19	165537	Synaptojanin-2 OS=Homo sapiens OX=9606 GN=SYNJ2 PE=1 SV=3	SYNJ2	1,673556424	7,59E-49
2217	105682	A0A024R3P9	29,78	2	1	1		261,49	256	0	265,18	311,77	0	666,21	791,18	1179,2	852,32	261,49	256	0	265,18	311,77	0	666,21	791,18	1179,2	852,32	0.84:0.82:0:0.85:1.00:0:2.14:2.54:3.78:2.73	273,61	872,23	273,61	872,23	3,19	60593	Acyl-Coenzyme A binding domain containing 3 isoform CRA_a OS=Homo sapiens OX=9606 GN=ACBD3 PE=4 SV=1	ACBD3	1,673556424	1,66E-30
373	98627	P19367	60,59	15	13	10	Oxidation (M)	12836	13103	11619	10880	10865	10201	37063	37140	44010	37293	7766,4	7433,7	6934,3	5931,3	6294,4	6906,3	21178	20790	25327	20290	1.23:1.18:1.10:0.94:1.00:1.10:3.36:3.30:4.02:3.22	12244	39071	6877,7	21897	3,18	102486	Hexokinase-1 OS=Homo sapiens OX=9606 GN=HK1 PE=1 SV=3	HK1	1,669026766	2,57E-61
521	99541	O75179	58,8	1	2	1		434,23	456,21	459,27	360,22	350,48	375,82	1138,2	1346,3	1470	1208,9	434,23	456,21	459,27	360,22	350,48	375,82	1138,2	1346,3	1470	1208,9	1.24:1.30:1.31:1.03:1.00:1.07:3.25:3.84:4.19:3.45	406,04	1290,8	406,04	1290,8	3,18	274256	Ankyrin repeat domain-containing protein 17 OS=Homo sapiens OX=9606 GN=ANKRD17 PE=1 SV=3	ANKRD17	1,669026766	1,58E-59
1355	102418	Q8IXI2-2	48,04	4	2	1		297,07	238,93	446,16	409,47	428,23	294,12	1004,2	1222,6	964,87	1290,2	297,07	238,93	446,16	409,47	428,23	294,12	1004,2	1222,6	964,87	1290,2	0.69:0.56:1.04:0.96:1.00:0.69:2.35:2.86:2.25:3.01	352,33	1120,5	352,33	1120,5	3,18	74752	Isoform 2 of Mitochondrial Rho GTPase 1 OS=Homo sapiens OX=9606 GN=RHOT1	RHOT1	1,669026766	9,12E-49
1077	104706	Q15417	63,21	17	4	3		2085,6	2443,4	2177,4	2191,2	1765,6	2462,5	8046,9	7313,3	8617,8	6725,4	2085,6	2443,4	2177,4	2191,2	1765,6	2462,5	8046,9	7313,3	8617,8	6725,4	1.18:1.38:1.23:1.24:1.00:1.39:4.56:4.14:4.88:3.81	2421,4	7675,9	2421,4	7675,9	3,17	36414	Calponin-3 OS=Homo sapiens OX=9606 GN=CNN3 PE=1 SV=1	CNN3	1,66448284	6,17E-64
1147	99927	Q6P996-4	51,44	2	1	1		367,35	507,62	0	398,18	523,92	531,76	1266,3	1445,2	1552,1	1645,7	367,35	507,62	0	398,18	523,92	531,76	1266,3	1445,2	1552,1	1645,7	0.70:0.97:0:0.76:1.00:1.01:2.42:2.76:2.96:3.14	465,76	1477,3	465,76	1477,3	3,17	83572	Isoform 4 of Pyridoxal-dependent decarboxylase domain-containing protein 1 OS=Homo sapiens OX=9606 GN=PDXDC1	PDXDC1	1,66448284	3,63E-52
1189	104490	Q9Y5A9	18,31	6	3	1		316,22	524,01	0	542,56	0	0	1406,2	1426,5	1683,7	1303,8	316,22	524,01	0	542,56	0	0	1406,2	1426,5	1683,7	1303,8	64.00:64.00:-:64.00:-:-:64.00:64.00:64.00:64.00	460,93	1455,1	460,93	1455,1	3,16	62334	YTH domain-containing family protein 2 OS=Homo sapiens OX=9606 GN=YTHDF2 PE=1 SV=2	YTHDF2	1,659924558	4,90E-19
3244	113400	Q96BW9	43,47	4	1	1		293,63	296,9	275,4	351,06	0	387,42	876,49	854,7	1208,5	1107,7	293,63	296,9	275,4	351,06	0	387,42	876,49	854,7	1208,5	1107,7	64.00:64.00:64.00:64.00:-:64.00:64.00:64.00:64.00:64.00	320,88	1011,9	320,88	1011,9	3,15	51067	Phosphatidate cytidylyltransferase mitochondrial OS=Homo sapiens OX=9606 GN=TAMM41 PE=1 SV=2	TAMM41	1,655351829	3,39E-44
415	100806	P15170-3	29,55	16	8	8	Oxidation (M)	22443	21786	21495	14876	13735	13778	48362	44214	65213	55282	9774,1	8962,9	8614,4	6124	6855,4	8212,6	18035	21174	32598	29457	1.43:1.31:1.26:0.89:1.00:1.20:2.63:3.09:4.76:4.30	18965	53268	8090,6	25316	3,13	68700	Isoform 3 of Eukaryotic peptide chain release factor GTP-binding subunit ERF3A OS=Homo sapiens OX=9606 GN=GSPT1	GSPT1	1,646162657	2,82E-30
1612	103370	Q9H788	43,61	4	1	1		966,85	849,76	923,6	620,58	1011,5	672,3	2330,7	2565,4	3389,3	2219,6	966,85	849,76	923,6	620,58	1011,5	672,3	2330,7	2565,4	3389,3	2219,6	0.96:0.84:0.91:0.61:1.00:0.66:2.30:2.54:3.35:2.19	840,76	2626,2	840,76	2626,2	3,12	52727	SH2 domain-containing protein 4A OS=Homo sapiens OX=9606 GN=SH2D4A PE=1 SV=1	SH2D4A	1,641546029	2,45E-44
1989	108394	Q0PNE2	43,08	11	2	2		1001,5	435,18	637,23	460,59	832,87	791,75	3013,7	2407,3	3230,3	2011,4	1001,5	435,18	637,23	460,59	832,87	791,75	3013,7	2407,3	3230,3	2011,4	1.20:0.52:0.77:0.55:1.00:0.95:3.62:2.89:3.88:2.41	855,15	2665,7	855,15	2665,7	3,12	29793	Elongator complex protein 6 OS=Homo sapiens OX=9606 GN=ELP6 PE=1 SV=1	ELP6	1,641546029	8,32E-44
263	98635	Q92900	66,61	15	14	14		10212	10340	9501,9	6408,2	8964,1	8395	22117	26608	29691	27262	3230,9	3693,4	3852,4	2646,6	3028,1	3463,9	10165	10027	11299	9609,6	1.07:1.22:1.27:0.87:1.00:1.14:3.36:3.31:3.73:3.17	9171,8	26987	3319,2	10275	3,1	124345	Regulator of nonsense transcripts 1 OS=Homo sapiens OX=9606 GN=UPF1 PE=1 SV=2	UPF1	1,632268215	2,45E-67
1097	100542	Q15650	35,78	12	4	4		2396	2411,5	1699,6	1711	1170,2	1117,7	5431,7	6597,2	6750,7	7746,6	1850,9	1899,4	1699,6	1401,1	760,14	732,25	4227,8	5215,5	4994,9	6127,3	2.43:2.50:2.24:1.84:1.00:0.96:5.56:6.86:6.57:8.06	2093	6631,5	1660,5	5141,4	3,1	66146	Activating signal cointegrator 1 OS=Homo sapiens OX=9606 GN=TRIP4 PE=1 SV=4	TRIP4	1,632268215	1,66E-36
1103	99850	P38606	27,55	4	2	2		697,37	378,15	1224,5	850,36	592,1	1032,4	1834,3	1932,2	3994,9	3169,9	697,37	378,15	1224,5	850,36	592,1	1032,4	1834,3	1932,2	3994,9	3169,9	1.18:0.64:2.07:1.44:1.00:1.74:3.10:3.26:6.75:5.35	883,34	2732,8	883,34	2732,8	3,09	68304	V-type proton ATPase catalytic subunit A OS=Homo sapiens OX=9606 GN=ATP6V1A PE=1 SV=2	ATP6V1A	1,627606838	2,82E-28
555	100211	A0A140VK70	55,87	26	9	9		6196,7	6072,7	7841,9	5670,6	6996,3	5454	20396	19040	23751	19166	3189,6	3773,8	3981,4	3172,7	3693,2	3268,6	10676	10487	12515	9656,9	0.86:1.02:1.08:0.86:1.00:0.89:2.89:2.84:3.39:2.61	6663,4	20588	3513,2	10834	3,08	48634	Testis secretory sperm-binding protein Li 197a OS=Homo sapiens OX=9606 PE=2 SV=1	PSMC2	1,622930351	1,35E-56
856	98536	O60716-18	52,91	2	1	1		269,73	242,42	376,47	226,5	317,38	331,42	781,47	836,79	1068,1	907,96	269,73	242,42	376,47	226,5	317,38	331,42	781,47	836,79	1068,1	907,96	0.85:0.76:1.19:0.71:1.00:1.04:2.46:2.64:3.37:2.86	293,99	898,57	293,99	898,57	3,06	95868	Isoform 3AB of Catenin delta-1 OS=Homo sapiens OX=9606 GN=CTNND1	CTNND1	1,613531653	1,23E-53
276	98508	Q5VT06	40,08	1	3	3		1546,3	1621,8	1406	673,87	1169,7	1006,2	3675,9	3613,9	4719,2	3788	1546,3	1621,8	1406	673,87	1169,7	1006,2	3675,9	3613,9	4719,2	3788	1.32:1.39:1.20:0.58:1.00:0.86:3.14:3.09:4.03:3.24	1292,6	3949,3	1292,6	3949,3	3,06	350931	Centrosome-associated protein 350 OS=Homo sapiens OX=9606 GN=CEP350 PE=1 SV=1	CEP350	1,613531653	8,32E-41
1885	102587	Q6P444	34,03	3	1	1		433,98	314,51	321,76	202,23	0	450,63	771,72	1198,6	1114,9	1127,6	433,98	314,51	321,76	202,23	0	450,63	771,72	1198,6	1114,9	1127,6	64.00:64.00:64.00:64.00:-:64.00:64.00:64.00:64.00:64.00	344,62	1053,2	344,62	1053,2	3,06	43384	Mitochondrial fission regulator 2 OS=Homo sapiens OX=9606 GN=MTFR2 PE=1 SV=2	MTFR2	1,613531653	9,33E-35
270	98263	Q92598	59,3	24	15	14		13489	13752	12570	9540	13466	12248	36110	31068	40796	33082	5126,2	5828,9	4906,4	4003,7	5377,8	4629,3	15963	13891	17263	13711	0.95:1.08:0.91:0.74:1.00:0.86:2.97:2.58:3.21:2.55	13170	35850	4978,7	15207	3,05	96865	Heat shock protein 105 kDa OS=Homo sapiens OX=9606 GN=HSPH1 PE=1 SV=1	HSPH1	1,608809243	5,01E-60
816	106367	B2R8F3	50,54	22	6	6		7808,4	8474,1	10414	6829,7	9785,7	8807,7	24955	24573	27539	21908	5242,2	5718,2	7177	4482,8	6697,8	5799	19420	17978	19769	14322	0.78:0.85:1.07:0.67:1.00:0.87:2.90:2.68:2.95:2.14	8686,6	24744	5852,8	17872	3,05	35204	cDNA FLJ93871 highly similar to Homo sapiens melanoma antigen family B 2 (MAGEB2) mRNA OS=Homo sapiens OX=9606 PE=2 SV=1	NA	1,608809243	2,88E-51
590	97630	A0A024R571	44,58	14	6	5		2235	2367,3	2188,4	1223,8	1985,6	2157,4	6778,8	7298,8	9260,6	8747,6	1687,7	1847,3	1585,1	1042,2	1770,3	1917,8	4304,3	5015,2	6481,5	6377,4	0.95:1.04:0.90:0.59:1.00:1.08:2.43:2.83:3.66:3.60	2338,4	8021,5	1818,7	5544,6	3,05	61927	EH domain-containing protein 1 OS=Homo sapiens OX=9606 GN=EHD1 PE=1 SV=1	EHD1	1,608809243	2,63E-45
607	100216	P62195	54,56	27	7	7	Acetylation (N-term)	7359,7	7001,4	8710	6240,4	8182,7	5938,9	19351	19850	21993	19857	3587,4	3432,6	3965,5	3165,3	4356,2	2436,7	11046	9965,3	13324	10396	0.82:0.79:0.91:0.73:1.00:0.56:2.54:2.29:3.06:2.39	7420,9	20263	3672,6	11183	3,04	45626	26S proteasome regulatory subunit 8 OS=Homo sapiens OX=9606 GN=PSMC5 PE=1 SV=1	PSMC5	1,604071324	2,75E-55
617	97881	H0YFD6	31,62	15	9	9		5008,6	10399	7206,3	8952,3	6054,6	9560,6	25960	32172	36906	25897	3440,3	7727,3	4523,3	7031,4	4183,4	7292,3	14466	19111	23304	12159	0.82:1.85:1.08:1.68:1.00:1.74:3.46:4.57:5.57:2.91	8243,9	30926	5699,7	17260	3,03	86372	Trifunctional enzyme subunit alpha mitochondrial OS=Homo sapiens OX=9606 GN=HADHA PE=1 SV=2	HADHA	1,599317794	2,40E-32
1119	100413	Q15046-2	62,45	9	4	4		1820,1	1743,7	1962,9	1622,6	1944,9	1777	5092,3	5591,6	6147,3	5140,6	1339,3	1338,9	1637,4	1227	1588,8	1383,9	4054,9	4487,1	4735,8	3808,8	0.84:0.84:1.03:0.77:1.00:0.87:2.55:2.82:2.98:2.40	1811,9	5492,9	1419,2	4271,6	3,01	71497	Isoform Mitochondrial of Lysine--tRNA ligase OS=Homo sapiens OX=9606 GN=KARS	KARS	1,589763487	3,55E-63
3071	111847	Q5TGY1	46,34	3	1	1		460,75	421,92	0	413,7	0	400,95	1118,9	1327,7	1445,6	1208,5	460,75	421,92	0	413,7	0	400,95	1118,9	1327,7	1445,6	1208,5	64.00:64.00:-:64.00:-:64.00:64.00:64.00:64.00:64.00	424,33	1275,2	424,33	1275,2	3,01	67910	Transmembrane and coiled-coil domain-containing protein 4 OS=Homo sapiens OX=9606 GN=TMCO4 PE=2 SV=1	TMCO4	1,589763487	4,57E-47
928	98331	O00203-3	54,84	3	3	3		727,63	1022,7	1277,4	1086,1	1074	1145,1	3549,4	3100,3	3593,2	3237,6	727,63	1022,7	1277,4	1086,1	1074	1145,1	3549,4	3100,3	3593,2	3237,6	0.68:0.95:1.19:1.01:1.00:1.07:3.30:2.89:3.35:3.01	1123,7	3370,1	1123,7	3370,1	3	116195	Isoform 2 of AP-3 complex subunit beta-1 OS=Homo sapiens OX=9606 GN=AP3B1	AP3B1	1,584962501	1,45E-55
469	99589	O95487-3	43,5	8	7	7	Acetylation (N-term)	4680,4	4730,1	3943,6	3897,7	3108,7	3977,9	11784	10884	16132	12804	2668,7	2488	2532,9	2011,4	2068,3	2479	7785,6	6065	8858	7439,8	1.29:1.20:1.22:0.97:1.00:1.20:3.76:2.93:4.28:3.60	4537,1	12901	2526	7537,1	2,98	140421	Isoform 3 of Protein transport protein Sec24B OS=Homo sapiens OX=9606 GN=SEC24B	SEC24B	1,575312331	3,16E-44
498	106612	P67809	43,42	21	4	2		6136	6405,7	5674,4	4828	4367,6	5574,6	14597	15697	20678	14507	6136	6405,7	5674,4	4828	4367,6	5574,6	14597	15697	20678	14507	1.40:1.47:1.30:1.11:1.00:1.28:3.34:3.59:4.73:3.32	5497,7	16370	5497,7	16370	2,98	35924	Nuclease-sensitive element-binding protein 1 OS=Homo sapiens OX=9606 GN=YBX1 PE=1 SV=3	YBX1	1,575312331	3,80E-44
913	102797	Q6IBS0	48,16	19	5	4		2898,3	3187	3214	2176,2	2291,6	1699	8707,5	7877,1	10115	8500	2649,8	3187	2873,3	1925,7	2006,3	1699	7638,1	7297,4	9061,7	7877	1.32:1.59:1.43:0.96:1.00:0.85:3.81:3.64:4.52:3.93	2967,3	8800	2686,1	7968,6	2,97	39548	Twinfilin-2 OS=Homo sapiens OX=9606 GN=TWF2 PE=1 SV=2	TWF2	1,570462931	6,92E-49
494	98843	Q14966	32,5	2	2	2		373,7	1024,8	1343,5	817,31	752,38	443,73	2108,8	2947,7	3414,5	2493,1	373,7	1024,8	1343,5	817,31	752,38	443,73	2108,8	2947,7	3414,5	2493,1	0.50:1.36:1.79:1.09:1.00:0.59:2.80:3.92:4.54:3.31	921,46	2741	921,46	2741	2,97	220623	Zinc finger protein 638 OS=Homo sapiens OX=9606 GN=ZNF638 PE=1 SV=2	ZNF638	1,570462931	3,16E-33
541	99317	A0A024RAL3	41,89	1	1	1		742,91	512,31	836,99	667,45	617,96	366,66	1493,8	1938,7	2072,9	1851,4	742,91	512,31	836,99	667,45	617,96	366,66	1493,8	1938,7	2072,9	1851,4	1.20:0.83:1.35:1.08:1.00:0.59:2.42:3.14:3.35:3.00	624,05	1839,2	624,05	1839,2	2,95	168848	Zinc finger FYVE domain-containing protein OS=Homo sapiens OX=9606 GN=ZFYVE16 PE=4 SV=1	ZFYVE16	1,560714954	1,29E-42
1132	98290	Q7Z4H7	48,08	1	1	1		399,7	379,11	366,97	212,64	314,38	308,7	1009,4	948,98	1056,5	851,07	399,7	379,11	366,97	212,64	314,38	308,7	1009,4	948,98	1056,5	851,07	1.27:1.21:1.17:0.68:1.00:0.98:3.21:3.02:3.36:2.71	330,25	966,49	330,25	966,49	2,93	108621	HAUS augmin-like complex subunit 6 OS=Homo sapiens OX=9606 GN=HAUS6 PE=1 SV=2	HAUS6	1,550900665	8,32E-49
1121	100095	Q8WTT2	45,84	5	3	3		1484,2	1580,1	1201,8	1162,8	1495	1378,1	3400,7	4873,1	4127,5	3978,3	1484,2	1580,1	1201,8	1162,8	1495	1378,1	3400,7	4873,1	4127,5	3978,3	0.99:1.06:0.80:0.78:1.00:0.92:2.27:3.26:2.76:2.66	1460	4282,6	1460	4282,6	2,93	92548	Nucleolar complex protein 3 homolog OS=Homo sapiens OX=9606 GN=NOC3L PE=1 SV=1	NOC3L	1,550900665	1,45E-46
829	98032	Q6PKG0	38,69	4	3	2		891,68	472,44	507,3	1063,4	1028,2	810,73	2620,7	2501,5	3157,8	2558,5	891,68	472,44	507,3	1063,4	1028,2	810,73	2620,7	2501,5	3157,8	2558,5	0.87:0.46:0.49:1.03:1.00:0.79:2.55:2.43:3.07:2.49	925,69	2709,6	925,69	2709,6	2,93	123510	La-related protein 1 OS=Homo sapiens OX=9606 GN=LARP1 PE=1 SV=2	LARP1	1,550900665	2,04E-39
795	99806	P06744	41,47	19	8	8		5649,6	4657,8	6990	6149,5	7164,3	5857,6	14992	14001	17708	14557	2993,8	2219,7	2625,2	2735,1	3428,8	3371	8398,7	7710,6	11994	9047,5	0.87:0.65:0.77:0.80:1.00:0.98:2.45:2.25:3.50:2.64	6736,2	15314	3179,7	9287,8	2,92	63147	Glucose-6-phosphate isomerase OS=Homo sapiens OX=9606 GN=GPI PE=1 SV=4	GPI	1,545968369	3,39E-42
1666	113506	P99999	32,79	10	1	1		342,32	392,41	441,65	356,15	668,72	458,64	1515,7	1351,3	1446,4	859,07	342,32	392,41	441,65	356,15	668,72	458,64	1515,7	1351,3	1446,4	859,07	0.51:0.59:0.66:0.53:1.00:0.69:2.27:2.02:2.16:1.28	443,32	1293,1	443,32	1293,1	2,92	11749	Cytochrome c OS=Homo sapiens OX=9606 GN=CYCS PE=1 SV=2	CYCS	1,545968369	1,62E-33
459	99100	Q71RC2-4	53,58	20	11	11	Acetylation (N-term)	31065	29374	33278	28792	24307	25911	77663	79166	91559	77410	17415	16839	20424	15477	13415	14079	44124	43916	56818	43759	1.30:1.26:1.52:1.15:1.00:1.05:3.29:3.27:4.24:3.26	29154	81450	16275	47154	2,9	81244	Isoform 4 of La-related protein 4 OS=Homo sapiens OX=9606 GN=LARP4	LARP4	1,5360529	2,63E-54
2364	115559	P49006	53,34	8	1	1		592,15	677,53	625,89	533,01	390,55	599,68	1450	1524,4	1868,8	1731,9	592,15	677,53	625,89	533,01	390,55	599,68	1450	1524,4	1868,8	1731,9	1.52:1.73:1.60:1.36:1.00:1.54:3.71:3.90:4.79:4.43	569,8	1643,8	569,8	1643,8	2,88	19529	MARCKS-related protein OS=Homo sapiens OX=9606 GN=MARCKSL1 PE=1 SV=2	MARCKSL1	1,526068812	4,57E-54
332	99314	Q9H2M9	51,47	10	11	11		9892,2	9299	8922,5	5913,4	7314,2	5724,5	20579	19824	25814	20353	4371,8	4669	3958,9	2928,2	3385,2	3193,3	9739	9986,9	13118	10413	1.29:1.38:1.17:0.86:1.00:0.94:2.88:2.95:3.88:3.08	8079,2	21642	3751,1	10814	2,88	155984	Rab3 GTPase-activating protein non-catalytic subunit OS=Homo sapiens OX=9606 GN=RAB3GAP2 PE=1 SV=1	RAB3GAP2	1,526068812	3,39E-52
1313	102409	P08559-2	41,74	14	5	5		4515,8	2930,6	5878,5	5212,8	5638	5209,8	14388	14172	16861	14013	3801	2317,1	4922,2	4259,2	4646,3	4127,3	10955	11400	13080	10806	0.82:0.50:1.06:0.92:1.00:0.89:2.36:2.45:2.82:2.33	4897,6	14859	4012,2	11560	2,88	44109	Isoform 2 of Pyruvate dehydrogenase E1 component subunit alpha somatic form mitochondrial OS=Homo sapiens OX=9606 GN=PDHA1	PDHA1	1,526068812	1,82E-42
1917	102056	Q96KP4	37,2	4	1	1		0	0	456,65	373,85	456,64	0	1353,4	1276,9	1061,5	1243,7	0	0	456,65	373,85	456,64	0	1353,4	1276,9	1061,5	1243,7	0:0:1.00:0.82:1.00:0:2.96:2.80:2.32:2.72	429,04	1233,9	429,04	1233,9	2,88	52879	Cytosolic non-specific dipeptidase OS=Homo sapiens OX=9606 GN=CNDP2 PE=1 SV=2	CNDP2	1,526068812	6,31E-38
1201	105022	A0A024R7B7	35,11	15	4	4		5270,9	6140,7	5666,9	3509,6	5225,4	5064,5	14311	19911	18142	12603	4667,2	6140,7	4943,8	3509,6	4685,2	4658,7	12915	19068	16387	11371	1.00:1.31:1.06:0.75:1.00:0.99:2.76:4.07:3.50:2.43	5748,9	16242	5180,7	14935	2,88	44468	CDC37 cell division cycle 37 homolog (S. cerevisiae) isoform CRA_a OS=Homo sapiens OX=9606 GN=CDC37 PE=4 SV=1	CDC37	1,526068812	7,76E-36
2654	120708	J3QQY2	34,23	14	1	1		688,05	493,3	1340,7	836,06	1299,4	977,95	2705,9	2394,3	3411,9	2298,1	688,05	493,3	1340,7	836,06	1299,4	977,95	2705,9	2394,3	3411,9	2298,1	0.53:0.38:1.03:0.64:1.00:0.75:2.08:1.84:2.63:1.77	939,24	2702,5	939,24	2702,5	2,88	11372	Calcium load-activated calcium channel OS=Homo sapiens OX=9606 GN=TMCO1 PE=1 SV=1	TMCO1	1,526068812	5,89E-35
1604	106960	Q7L2H7	54,17	9	2	2	Acetylation (N-term)	1175,2	1334,4	1497,3	1171,6	1051,6	1309,6	3567,8	3517,7	4445,9	3404,6	1175,2	1334,4	1497,3	1171,6	1051,6	1309,6	3567,8	3517,7	4445,9	3404,6	1.12:1.27:1.42:1.11:1.00:1.25:3.39:3.35:4.23:3.24	1302,8	3734	1302,8	3734	2,87	42503	Eukaryotic translation initiation factor 3 subunit M OS=Homo sapiens OX=9606 GN=EIF3M PE=1 SV=1	EIF3M	1,521050737	6,76E-55
746	102823	Q8IXI1	54,1	14	7	5		5969,9	7197,4	5591,4	5002,3	4449,7	5164,2	13018	16398	16701	18288	4325,6	5383	4896,6	3906,9	3590,1	3844,2	10286	12295	13421	13419	1.20:1.50:1.36:1.09:1.00:1.07:2.87:3.42:3.74:3.74	5562,5	16101	4324,4	12355	2,86	68118	Mitochondrial Rho GTPase 2 OS=Homo sapiens OX=9606 GN=RHOT2 PE=1 SV=2	RHOT2	1,516015147	7,94E-55
260	97140	V9HW29	36,06	12	10	6		4379,3	5225,3	4994,7	2595,4	3249,8	3508,1	8895,5	9590,3	11725	8987,3	2683,2	2755	2573,3	1517,4	2040,8	1726,3	5590,6	6050,4	7315,5	6436,1	1.31:1.35:1.26:0.74:1.00:0.85:2.74:2.96:3.58:3.15	4101,1	10046	2216	6348,1	2,86	109685	Kinesin-like protein OS=Homo sapiens OX=9606 GN=HEL-S-61 PE=1 SV=1	KIF5B	1,516015147	8,71E-37
1268	108526	Q9UKY7	26,56	18	2	2		1240,7	1700	1822,3	611,89	1635,6	1272	5234,2	3901,1	5269,3	2462,8	1240,7	1700	1822,3	611,89	1635,6	1272	5234,2	3901,1	5269,3	2462,8	0.76:1.04:1.11:0.37:1.00:0.78:3.20:2.39:3.22:1.51	1473	4216,9	1473	4216,9	2,86	27335	Protein CDV3 homolog OS=Homo sapiens OX=9606 GN=CDV3 PE=1 SV=1	CDV3	1,516015147	2,75E-27
818	100343	A8K622	51,86	13	6	6		4743,9	4047,7	3317,5	3828,2	4205,3	3365,2	10865	10736	9840,7	9408,7	2458	2725	1522,2	2077,7	2547,2	1984,5	7492,9	7010,2	6895,9	5577,1	0.96:1.07:0.60:0.82:1.00:0.78:2.94:2.75:2.71:2.19	4255,3	10213	2365,5	6744	2,85	63192	cDNA FLJ75871 highly similar to Homo sapiens staufen RNA binding protein (STAU) transcript variant T3 mRNA OS=Homo sapiens OX=9606 PE=2 SV=1	NA	1,510961919	1,38E-52
486	98941	O14617-5	38,2	11	9	9		5763,4	5279,8	4828,7	5141	4008,7	6582,5	14176	14406	12618	11896	3044,4	3091,2	2272,6	2569,2	2728,2	2910,9	8944,7	7580,4	8274,5	6802,4	1.12:1.13:0.83:0.94:1.00:1.07:3.28:2.78:3.03:2.49	5930,2	13837	2769,4	7900,5	2,85	136651	Isoform 5 of AP-3 complex subunit delta-1 OS=Homo sapiens OX=9606 GN=AP3D1	AP3D1	1,510961919	6,31E-39
244	97560	A0A1U9X7W4	55,18	30	16	8		13157	12397	10606	8916,8	10668	11484	29796	30450	39211	33136	9082,3	8149,9	6225,2	5260,7	7512,9	7208	20490	21972	25245	22304	1.21:1.08:0.83:0.70:1.00:0.96:2.73:2.92:3.36:2.97	12052	33148	7938,6	22503	2,83	70038	HSPA1A OS=Homo sapiens OX=9606 PE=3 SV=1	HSPA1A	1,500802053	6,61E-56
559	98146	P30876	50,6	11	8	8		5301	5014,5	6545,4	4667,3	5580	5076,9	11173	14187	15508	14693	2467,5	2479,8	3234,9	1952,1	2403,1	2274,5	6724,4	6941,2	7289,8	6831,7	1.03:1.03:1.35:0.81:1.00:0.95:2.80:2.89:3.03:2.84	5454,8	13890	2468,6	6946,8	2,81	133896	DNA-directed RNA polymerase II subunit RPB2 OS=Homo sapiens OX=9606 GN=POLR2B PE=1 SV=1	POLR2B	1,49057013	2,51E-51
930	102647	Q9HAD4	23,6	22	7	7		8955,4	7895,9	6035,4	5248,7	6252,1	6227	19823	12838	22795	18680	5422,6	4880,6	4821,9	3015,3	4533,9	4222,9	13958	7676,3	17074	11735	1.20:1.08:1.06:0.67:1.00:0.93:3.08:1.69:3.77:2.59	7193,7	18534	4482,9	12611	2,81	51728	WD repeat-containing protein 41 OS=Homo sapiens OX=9606 GN=WDR41 PE=1 SV=3	WDR41	1,49057013	2,51E-24
1703	108820	P16949	55,96	21	3	3		2046	2749,9	1759,3	2501,5	1981,7	2394,2	6039,4	6330,3	5869	6842,1	2046	2749,9	1759,3	2501,5	1981,7	2394,2	6039,4	6330,3	5869	6842,1	1.03:1.39:0.89:1.26:1.00:1.21:3.05:3.19:2.96:3.45	2238,8	6270,2	2238,8	6270,2	2,8	17302	Stathmin OS=Homo sapiens OX=9606 GN=STMN1 PE=1 SV=3	STMN1	1,485426827	1,10E-56
891	104808	A4D0U5	51,28	17	6	6		7038,1	7273,8	9850,3	7114	8970,3	6884,4	21826	18759	25136	22612	5075,2	5141,5	6896,4	4518	6381,9	5127,4	15274	12898	17844	15902	0.80:0.81:1.08:0.71:1.00:0.80:2.39:2.02:2.80:2.49	7855,2	22083	5523,4	15479	2,8	47996	Testis derived transcript (3 LIM domains) OS=Homo sapiens OX=9606 GN=TES PE=4 SV=1	TES	1,485426827	5,25E-52
814	100375	A8K7B7	32,23	8	3	3		773,29	1083,8	627,57	631,82	1160	1310,6	2021,9	3109,1	4108,3	3815,7	773,29	1083,8	627,57	631,82	1160	1310,6	2021,9	3109,1	4108,3	3815,7	0.67:0.93:0.54:0.54:1.00:1.13:1.74:2.68:3.54:3.29	1167,3	3263,7	1167,3	3263,7	2,8	65309	Protein phosphatase 2 (Formerly 2A) regulatory subunit A (PR 65) alpha isoform OS=Homo sapiens OX=9606 GN=PPP2R1A PE=1 SV=1	PPP2R1A	1,485426827	5,89E-33
1394	107497	B4DL14	27,24	20	5	5		8292,9	9714,5	12175	10736	10300	10253	17421	23960	28380	28790	5945,9	7016,9	10036	7344,4	8078,3	7475	14021	20819	26018	24703	0.74:0.87:1.24:0.91:1.00:0.93:1.74:2.58:3.22:3.06	10245	24638	7649,4	21390	2,8	27513	ATP synthase subunit gamma OS=Homo sapiens OX=9606 PE=2 SV=1	ATP5F1C	1,485426827	5,75E-28
2560	117991	B2R5H0	33,18	15	1	1		323,12	338,94	424,84	413	889,24	619,36	1714,7	1277,7	1377,1	1230,6	323,12	338,94	424,84	413	889,24	619,36	1714,7	1277,7	1377,1	1230,6	0.36:0.38:0.48:0.46:1.00:0.70:1.93:1.44:1.55:1.38	501,42	1400	501,42	1400	2,79	11724	Protein S100 OS=Homo sapiens OX=9606 PE=2 SV=1	S100	1,480265122	6,61E-34
736	97625	O43290	45,33	2	1	1		205,54	0	302,54	185,52	241,09	247,24	543,75	751,27	663,45	668,68	205,54	0	302,54	185,52	241,09	247,24	543,75	751,27	663,45	668,68	0.85:0:1.25:0.77:1.00:1.03:2.26:3.12:2.75:2.77	236,39	656,79	236,39	656,79	2,78	90255	U4/U6.U5 tri-snRNP-associated protein 1 OS=Homo sapiens OX=9606 GN=SART1 PE=1 SV=1	SART1	1,475084883	4,68E-46
369	97234	A0A024R8V0	23,49	19	9	1		308,07	238,98	380,51	203,16	271,22	282,44	590,17	684,29	1229,5	615,01	308,07	238,98	380,51	203,16	271,22	282,44	590,17	684,29	1229,5	615,01	1.14:0.88:1.40:0.75:1.00:1.04:2.18:2.52:4.53:2.27	280,73	779,73	280,73	779,73	2,78	63634	Septin 9 isoform CRA_a OS=Homo sapiens OX=9606 GN=SEPT9 PE=3 SV=1	SEPT9	1,475084883	3,24E-24
936	99550	Q5JTH9	37,5	1	1	1		628,62	566,58	554,46	380,85	858,88	622,33	1790,3	1795,4	1888,9	1195,3	628,62	566,58	554,46	380,85	858,88	622,33	1790,3	1795,4	1888,9	1195,3	0.73:0.66:0.65:0.44:1.00:0.72:2.08:2.09:2.20:1.39	601,95	1667,5	601,95	1667,5	2,77	143702	RRP12-like protein OS=Homo sapiens OX=9606 GN=RRP12 PE=1 SV=2	RRP12	1,469885976	3,16E-38
1861	108119	Q53Y97	52,57	8	2	2		782,82	909,87	1071	943,41	767,75	1032,2	2107,9	2546,8	2797,3	2679,4	782,82	909,87	1071	943,41	767,75	1032,2	2107,9	2546,8	2797,3	2679,4	1.02:1.19:1.40:1.23:1.00:1.34:2.75:3.32:3.64:3.49	917,85	2532,9	917,85	2532,9	2,76	35716	Thymidylate synthetase OS=Homo sapiens OX=9606 GN=TYMS PE=2 SV=1	TYMS	1,464668267	2,69E-53
867	101887	Q9Y2Z0	33,38	11	3	3	Acetylation (N-term)	2652	1940,4	942,7	1589,7	798,57	1335,1	3538,5	6506,1	5254,2	6079,7	2652	1940,4	942,7	1589,7	798,57	1335,1	3538,5	6506,1	5254,2	6079,7	3.32:2.43:1.18:1.99:1.00:1.67:4.43:8.15:6.58:7.61	1949,5	5344,6	1949,5	5344,6	2,74	41024	Protein SGT1 homolog OS=Homo sapiens OX=9606 GN=SUGT1 PE=1 SV=3	SUGT1	1,454175893	4,17E-34
1314	100102	O60518	38,44	3	2	1		372,87	330,55	418,09	0	500,61	0	1108,8	1128,8	1290,5	907,34	372,87	330,55	418,09	0	500,61	0	1108,8	1128,8	1290,5	907,34	0.74:0.66:0.84:0:1.00:0:2.21:2.25:2.58:1.81	405,53	1108,9	405,53	1108,9	2,73	124713	Ran-binding protein 6 OS=Homo sapiens OX=9606 GN=RANBP6 PE=1 SV=2	RANBP6	1,448900951	3,63E-39
1780	101879	Q01968	47,1	1	1	1		418,52	426,65	0	299,45	340,25	302,57	806,8	1025,6	979,53	1070,5	418,52	426,65	0	299,45	340,25	302,57	806,8	1025,6	979,53	1070,5	1.23:1.25:0:0.88:1.00:0.89:2.37:3.01:2.88:3.15	357,49	970,6	357,49	970,6	2,72	104205	Inositol polyphosphate 5-phosphatase OCRL OS=Homo sapiens OX=9606 GN=OCRL PE=1 SV=3	OCRL	1,443606651	7,94E-48
202	98446	Q96N67-5	38,36	7	10	10		6129,3	5236,1	4694	2846,7	5073,3	4084,1	13740	12762	17328	12588	3165,5	2594,6	1467,4	1292,9	2389,3	2070,2	6022,5	6593,4	7994,9	5992,2	1.32:1.09:0.61:0.54:1.00:0.87:2.52:2.76:3.35:2.51	5156,9	14104	2447,9	6650,7	2,72	239420	Isoform 5 of Dedicator of cytokinesis protein 7 OS=Homo sapiens OX=9606 GN=DOCK7	DOCK7	1,443606651	4,37E-39
2458	110418	Q9BSU1	17,93	2	1	1		442,94	538,91	355,6	326,62	650,11	254,65	1535,2	1403,2	540,85	1184,4	442,94	538,91	355,6	326,62	650,11	254,65	1535,2	1403,2	540,85	1184,4	0.68:0.83:0.55:0.50:1.00:0.39:2.36:2.16:0.83:1.82	428,14	1165,9	428,14	1165,9	2,72	47525	UPF0183 protein C16orf70 OS=Homo sapiens OX=9606 GN=C16orf70 PE=1 SV=1	C16orf70	1,443606651	1,17E-18
399	97286	Q9UHD8	31,03	18	9	1		0	300,58	334,99	0	0	288,31	663,52	776,95	1073,3	819,74	0	300,58	334,99	0	0	288,31	663,52	776,95	1073,3	819,74	-:64.00:64.00:-:-:64.00:64.00:64.00:64.00:64.00	307,96	833,38	307,96	833,38	2,71	65402	Septin-9 OS=Homo sapiens OX=9606 GN=SEPTIN9 PE=1 SV=2	SEPTIN9	1,438292852	9,33E-32
1417	106123	P11177	47,21	13	3	3		2216,9	1784,5	2781,2	1714	2429,1	2430,4	5214	5694,3	7351,4	5736,1	2216,9	1784,5	2781,2	1714	2429,1	2430,4	5214	5694,3	7351,4	5736,1	0.91:0.73:1.14:0.71:1.00:1.00:2.15:2.34:3.03:2.36	2226	5999	2226	5999	2,69	39233	Pyruvate dehydrogenase E1 component subunit beta mitochondrial OS=Homo sapiens OX=9606 GN=PDHB PE=1 SV=3	PDHB	1,427606173	6,17E-48
1261	102131	A0A0S2Z489	43,19	5	2	2		903,93	909,25	983,28	764,13	746,42	857,97	1891,1	2471,3	2292,6	2602,4	903,93	909,25	983,28	764,13	746,42	857,97	1891,1	2471,3	2292,6	2602,4	1.21:1.22:1.32:1.02:1.00:1.15:2.53:3.31:3.07:3.49	860,83	2314,3	860,83	2314,3	2,69	52904	Proteasome (Prosome macropain) 26S subunit non-ATPase 12 isoform CRA_a (Fragment) OS=Homo sapiens OX=9606 GN=PSMD12 PE=2 SV=1	PSMD12	1,427606173	6,46E-44
601	98319	O75534	32,6	13	8	8		5482,8	5086,7	6792,7	4895,6	4706,4	4057,6	10923	11740	15576	11064	2711,3	2878,2	4120,7	2425,4	2889,9	2009,7	6499	7559,6	10451	6009,5	0.94:1.00:1.43:0.84:1.00:0.70:2.25:2.62:3.62:2.08	5419,3	12326	2839,2	7629,7	2,69	88885	Cold shock domain-containing protein E1 OS=Homo sapiens OX=9606 GN=CSDE1 PE=1 SV=2	CSDE1	1,427606173	2,51E-33
1980	107140	Q99961	30,07	6	2	2		1743,5	822,67	594,72	1083,8	1507	501,05	3797,2	3701,7	3161,4	2720,4	1743,5	822,67	594,72	1083,8	1507	501,05	3797,2	3701,7	3161,4	2720,4	1.16:0.55:0.39:0.72:1.00:0.33:2.52:2.46:2.10:1.81	1241,7	3345,2	1241,7	3345,2	2,69	41490	Endophilin-A2 OS=Homo sapiens OX=9606 GN=SH3GL1 PE=1 SV=1	SH3GL1	1,427606173	8,51E-31
61	98367	Q92667	15,12	40	26	2		11738	9817,2	10799	8973	7678,7	8224,3	13345	23236	35964	37430	11334	9418,2	10479	8697,9	7678,7	7873,9	11581	21458	31825	34196	1.48:1.23:1.36:1.13:1.00:1.03:1.51:2.79:4.14:4.45	9596,7	27494	9246,9	24765	2,68	97342	A-kinase anchor protein 1 mitochondrial OS=Homo sapiens OX=9606 GN=AKAP1 PE=1 SV=1	AKAP1	1,422233001	7,59E-16
780	102747	P49023-2	44,39	15	5	5	Acetylation (N-term)	4464,7	4549,3	5332	3433,2	3358,3	4564,5	12455	12289	15092	11929	2997,5	3268,8	3480,4	2094,6	2802,4	3301	8802	8486,8	11182	7310,3	1.07:1.17:1.24:0.75:1.00:1.18:3.14:3.03:3.99:2.61	4806,9	12941	3363,1	8945,2	2,66	60967	Isoform Alpha of Paxillin OS=Homo sapiens OX=9606 GN=PXN	PXN	1,411426246	4,07E-45
458	97900	A0A0F7KYT8	42,54	15	8	1		418,17	539,38	639,72	428,76	367,96	340,52	1038	1058,6	1473,7	1244,4	418,17	539,38	639,72	428,76	367,96	340,52	1038	1058,6	1473,7	1244,4	1.14:1.47:1.74:1.17:1.00:0.93:2.82:2.88:4.00:3.38	455,75	1203,7	455,75	1203,7	2,64	76200	Fragile X mental retardation autosomal homolog variant p2K OS=Homo sapiens OX=9606 GN=FXR1 PE=2 SV=1	FXR1	1,40053793	2,88E-43
1293	99905	Q96I24	38,76	2	1	1		339,01	253,48	359,29	0	239,44	345,48	837,05	819,04	620,75	954,62	339,01	253,48	359,29	0	239,44	345,48	837,05	819,04	620,75	954,62	1.42:1.06:1.50:0:1.00:1.44:3.50:3.42:2.59:3.99	307,34	807,86	307,34	807,86	2,63	61640	Far upstream element-binding protein 3 OS=Homo sapiens OX=9606 GN=FUBP3 PE=1 SV=2	FUBP3	1,3950628	1,74E-39
57	97858	E7EVA0	27,07	19	30	7	Oxidation (M)	36783	33714	38103	20168	31331	27926	79460	70412	105440	83592	29448	27761	26014	15597	24225	22885	54592	55645	79092	66301	1.22:1.15:1.07:0.64:1.00:0.94:2.25:2.30:3.26:2.74	31808	84725	24322	63907	2,63	245442	Microtubule-associated protein OS=Homo sapiens OX=9606 GN=MAP4 PE=1 SV=1	MAP4	1,3950628	8,51E-28
2606	117261	O60493	38,56	9	1	1		385,91	407,68	533,47	0	433,03	342,21	1258,9	969,59	1283,9	899,51	385,91	407,68	533,47	0	433,03	342,21	1258,9	969,59	1283,9	899,51	0.89:0.94:1.23:0:1.00:0.79:2.91:2.24:2.96:2.08	420,46	1103	420,46	1103	2,62	18762	Sorting nexin-3 OS=Homo sapiens OX=9606 GN=SNX3 PE=1 SV=3	SNX3	1,389566812	2,75E-39
949	101720	Q9UKB1	25,28	5	3	1		302,58	166,04	499,39	262,37	286,34	355,25	493,61	916,73	814,07	1046,3	302,58	166,04	499,39	262,37	286,34	355,25	493,61	916,73	814,07	1046,3	1.06:0.58:1.74:0.92:1.00:1.24:1.72:3.20:2.84:3.65	311,99	817,69	311,99	817,69	2,62	62091	F-box/WD repeat-containing protein 11 OS=Homo sapiens OX=9606 GN=FBXW11 PE=1 SV=1	FBXW11	1,389566812	5,25E-26
2021	105995	A0A024QZM0	44,12	3	1	1		323,58	352,68	338,93	248,97	209,85	225,31	727,9	789,84	771,4	667,62	323,58	352,68	338,93	248,97	209,85	225,31	727,9	789,84	771,4	667,62	1.54:1.68:1.62:1.19:1.00:1.07:3.47:3.76:3.68:3.18	283,22	739,19	283,22	739,19	2,61	41228	Activating signal cointegrator 1 complex subunit 1 isoform CRA_a OS=Homo sapiens OX=9606 GN=ASCC1 PE=4 SV=1	ASCC1	1,384049807	7,59E-45
1178	100773	Q9UKF6	30,08	5	3	3		1160,4	1477,1	1789,4	1609,6	1262,1	491,45	3260,1	4107	3974,7	4516,3	1160,4	1477,1	1789,4	1609,6	1262,1	491,45	3260,1	4107	3974,7	4516,3	0.92:1.17:1.42:1.28:1.00:0.39:2.58:3.25:3.15:3.58	1529,6	3964,5	1529,6	3964,5	2,59	77486	Cleavage and polyadenylation specificity factor subunit 3 OS=Homo sapiens OX=9606 GN=CPSF3 PE=1 SV=1	CPSF3	1,372952098	8,32E-31
421	99569	Q14157-5	28,36	8	6	6		4032,6	4433,7	5772,2	3405,2	4977,9	3811,8	15369	11592	17426	13424	2698,6	2769,7	3915,2	2434,4	3408,4	3235,3	9043,2	5473,3	9711,7	7693,2	0.79:0.81:1.15:0.71:1.00:0.95:2.65:1.61:2.85:2.26	4502	14840	3076,9	7980,4	2,59	116640	Isoform 5 of Ubiquitin-associated protein 2-like OS=Homo sapiens OX=9606 GN=UBAP2L	UBAP2L	1,372952098	4,37E-29
1095	98798	P49588	66,1	3	2	2		1126,3	909,01	919,64	801,18	986,74	934,9	2397,8	2343,2	2727	2307	1126,3	909,01	919,64	801,18	986,74	934,9	2397,8	2343,2	2727	2307	1.14:0.92:0.93:0.81:1.00:0.95:2.43:2.37:2.76:2.34	946,29	2443,8	946,29	2443,8	2,58	106810	Alanine--tRNA ligase cytoplasmic OS=Homo sapiens OX=9606 GN=AARS PE=1 SV=2	AARS1	1,367371066	7,94E-67
860	98891	Q9Y263	39,37	5	3	3		1541,2	1485,8	1474,2	1429	783,56	1505,6	3374,7	3224,4	3843,6	3678,2	1541,2	1485,8	1474,2	1429	783,56	1505,6	3374,7	3224,4	3843,6	3678,2	1.97:1.90:1.88:1.82:1.00:1.92:4.31:4.12:4.91:4.69	1369,9	3530,2	1369,9	3530,2	2,58	87157	Phospholipase A-2-activating protein OS=Homo sapiens OX=9606 GN=PLAA PE=1 SV=2	PLAA	1,367371066	4,27E-40
2221	114876	A0A023T6R1	33,22	14	1	1		655,17	1096,7	986,72	822,1	427,37	974,21	1905,3	2283,2	1883,5	2435	655,17	1096,7	986,72	822,1	427,37	974,21	1905,3	2283,2	1883,5	2435	1.53:2.57:2.31:1.92:1.00:2.28:4.46:5.34:4.41:5.70	827,05	2126,7	827,05	2126,7	2,57	17276	Mago nashi protein OS=Homo sapiens OX=9606 GN=FLJ10292 PE=2 SV=1	MAGOHB	1,361768359	6,03E-34
519	99272	O95373	62,8	11	8	8	Acetylation (N-term)	6451,7	6298,5	6657,7	4203	6004,2	4937	19622	17753	19333	16279	3618,9	3895,5	4154,6	3244,7	3368,3	3279,6	8666,4	9158,4	10340	8628,5	1.07:1.16:1.23:0.96:1.00:0.97:2.57:2.72:3.07:2.56	6488,1	18247	3593,6	9198,4	2,56	119516	Importin-7 OS=Homo sapiens OX=9606 GN=IPO7 PE=1 SV=1	IPO7	1,35614381	1,58E-63
273	97584	P43490	34,83	38	14	14	Acetylation (N-term)	17779	15436	28658	19940	25433	22047	43649	46498	61427	47972	5480,6	4229,1	9925,1	6418,4	9063	7505	17563	17540	20931	16488	0.60:0.47:1.10:0.71:1.00:0.83:1.94:1.94:2.31:1.82	21663	49886	7103,5	18130	2,55	55521	Nicotinamide phosphoribosyltransferase OS=Homo sapiens OX=9606 GN=NAMPT PE=1 SV=1	NAMPT	1,350497247	1,48E-35
1627	106059	Q15008-4	26,49	3	1	1		415,36	404,93	358,01	359,81	428,35	443,19	799,82	865,7	1307	1117,4	415,36	404,93	358,01	359,81	428,35	443,19	799,82	865,7	1307	1117,4	0.97:0.95:0.84:0.84:1.00:1.03:1.87:2.02:3.05:2.61	401,61	1022,5	401,61	1022,5	2,55	51923	Isoform 4 of 26S proteasome non-ATPase regulatory subunit 6 OS=Homo sapiens OX=9606 GN=PSMD6	PSMD6	1,350497247	3,24E-27
1003	98408	Q96TA1	34,16	7	4	4		1899,5	2412,6	1938,5	1789,9	1232,4	972,11	3919,5	4450,3	5500,2	6083,2	1166,6	1677,5	1938,5	1314,8	916,14	972,11	2925,5	3250,6	4500,6	5006,4	1.27:1.83:2.12:1.44:1.00:1.06:3.19:3.55:4.91:5.46	2108,2	4988,3	1543,3	3920,8	2,54	84138	Protein Niban 2 OS=Homo sapiens OX=9606 GN=NIBAN2 PE=1 SV=3	NIBAN2	1,344828497	6,92E-35
1764	105387	A0A384N6H6	49,57	4	1	1		376,88	373,2	462,39	283,63	451,34	448,19	1183,4	885,9	1003,7	972,81	376,88	373,2	462,39	283,63	451,34	448,19	1183,4	885,9	1003,7	972,81	0.84:0.83:1.02:0.63:1.00:0.99:2.62:1.96:2.22:2.16	399,27	1011,5	399,27	1011,5	2,53	42685	Epididymis secretory sperm binding protein OS=Homo sapiens OX=9606 PE=2 SV=1	NA	1,339137385	2,69E-50
731	110413	A8K651	30,08	27	5	5		24469	24766	17899	14644	14276	16744	35835	42710	59642	56743	19014	19565	14101	11131	11046	13151	26948	31834	45688	44093	1.72:1.77:1.28:1.01:1.00:1.19:2.44:2.88:4.14:3.99	18799	48733	14668	37141	2,53	31380	cDNA FLJ75700 highly similar to Homo sapiens complement component 1 q subcomponent binding protein (C1QBP) nuclear gene encoding mitochondrial protein mRNA OS=Homo sapiens OX=9606 PE=2 SV=1	NA	1,339137385	8,32E-31
1507	100663	Q96KG9	59,28	3	2	2		1334	1449,4	1277,9	1065,6	1250,2	1478	2999	3245,2	3735,3	3174	1334	1449,4	1277,9	1065,6	1250,2	1478	2999	3245,2	3735,3	3174	1.07:1.16:1.02:0.85:1.00:1.18:2.40:2.60:2.99:2.54	1309,2	3288,4	1309,2	3288,4	2,51	89631	N-terminal kinase-like protein OS=Homo sapiens OX=9606 GN=SCYL1 PE=1 SV=1	SCYL1	1,327687364	5,25E-60
1303	101448	Q14684	34,31	3	1	1		623,41	825,54	579,64	361,84	739,19	834,76	1503,1	1861,6	1622,7	1657,6	623,41	825,54	579,64	361,84	739,19	834,76	1503,1	1861,6	1622,7	1657,6	0.84:1.12:0.78:0.49:1.00:1.13:2.03:2.52:2.20:2.24	660,73	1661,3	660,73	1661,3	2,51	84428	Ribosomal RNA processing protein 1 homolog B OS=Homo sapiens OX=9606 GN=RRP1B PE=1 SV=3	RRP1B	1,327687364	4,90E-35
2658	113392	O75822-3	30,23	10	1	1		400,86	706,06	574,44	532,63	651,42	470,24	1649,2	1220,4	1678,4	1016,7	400,86	706,06	574,44	532,63	651,42	470,24	1649,2	1220,4	1678,4	1016,7	0.62:1.08:0.88:0.82:1.00:0.72:2.53:1.87:2.58:1.56	555,94	1391,2	555,94	1391,2	2,5	23027	Isoform 3 of Eukaryotic translation initiation factor 3 subunit J OS=Homo sapiens OX=9606 GN=EIF3J	EIF3J	1,321928095	5,89E-31
908	101968	Q9NYL9	33,37	15	4	4		3154	2209	2230,9	2505,4	1898,8	1674,4	4458,1	5923,5	7221,8	6871	2719,5	1867,4	1777,7	2187,7	1625,2	1517,6	3648,5	4895	6100,5	5698,4	1.67:1.15:1.09:1.35:1.00:0.93:2.24:3.01:3.75:3.51	2368,4	6118,6	2038,9	5085,6	2,49	39595	Tropomodulin-3 OS=Homo sapiens OX=9606 GN=TMOD3 PE=1 SV=1	TMOD3	1,316145742	4,27E-34
355	97590	Q9Y5K6	34,83	17	8	8		6671	8571,4	7050,6	6500,1	6146,5	6646,1	18207	20504	22841	18433	3671,7	5255,7	4801,6	4461,1	4046,9	5233,7	10067	11517	15080	10044	0.91:1.30:1.19:1.10:1.00:1.29:2.49:2.85:3.73:2.48	7301,3	19996	4747,9	11677	2,46	71451	CD2-associated protein OS=Homo sapiens OX=9606 GN=CD2AP PE=1 SV=1	CD2AP	1,298658316	1,48E-35
661	101126	Q96F86	61,32	7	3	3		3131,7	2663,3	3020,1	2301,6	2925,3	2596,4	7038,9	6482,6	7815,9	6515	3131,7	2663,3	3020,1	2301,6	2925,3	2596,4	7038,9	6482,6	7815,9	6515	1.07:0.91:1.03:0.79:1.00:0.89:2.41:2.22:2.67:2.23	2843,5	6963,1	2843,5	6963,1	2,45	56078	Enhancer of mRNA-decapping protein 3 OS=Homo sapiens OX=9606 GN=EDC3 PE=1 SV=1	EDC3	1,292781749	4,79E-62
81	98215	Q8N3C0	52,96	22	40	21		23004	24615	23304	18014	17838	19607	49382	48967	55845	56384	6125,1	5202,4	6681	4265,7	5037,9	4021,7	13446	10161	15498	12471	1.22:1.03:1.33:0.85:1.00:0.80:2.67:2.02:3.08:2.48	21974	53180	5270,5	12894	2,45	251458	Activating signal cointegrator 1 complex subunit 3 OS=Homo sapiens OX=9606 GN=ASCC3 PE=1 SV=3	ASCC3	1,292781749	1,10E-53
480	98157	A8K5G0	32,07	1	1	1		0	405,77	781,68	451,04	691,2	510,72	1316,2	1360,2	1694,6	1183,8	0	405,77	781,68	451,04	691,2	510,72	1316,2	1360,2	1694,6	1183,8	0:0.59:1.13:0.65:1.00:0.74:1.90:1.97:2.45:1.71	568,08	1388,7	568,08	1388,7	2,44	120235	cDNA FLJ76836 highly similar to Homo sapiens splicing factor arginine/serine-rich 14 (SFRS14) transcript variant 2 mRNA OS=Homo sapiens OX=9606 PE=2 SV=1	SUGP2	1,286881148	8,51E-33
1222	106837	Q15654	25,39	10	3	3		2162	1981,9	2837,7	2223,4	2801,6	2267	4340,5	5206,3	8072,9	5645,2	2162	1981,9	2837,7	2223,4	2801,6	2267	4340,5	5206,3	8072,9	5645,2	0.77:0.71:1.01:0.79:1.00:0.81:1.55:1.86:2.88:2.02	2378,9	5816,2	2378,9	5816,2	2,44	50288	Thyroid receptor-interacting protein 6 OS=Homo sapiens OX=9606 GN=TRIP6 PE=1 SV=3	TRIP6	1,286881148	4,07E-26
1611	110302	A6NFX8	15,74	6	1	1		933,59	1203,9	218,23	682,24	172,08	1029,4	1301,5	2658	1172,7	1762,1	933,59	1203,9	218,23	682,24	172,08	1029,4	1301,5	2658	1172,7	1762,1	5.43:7.00:1.27:3.96:1.00:5.98:7.56:15.45:6.81:10.24	706,58	1723,6	706,58	1723,6	2,44	25896	ADP-sugar pyrophosphatase OS=Homo sapiens OX=9606 GN=NUDT5 PE=1 SV=1	NUDT5	1,286881148	1,82E-16
1374	103658	Q12834	31,58	3	1	1		684,71	1223,6	681,47	853,65	883,66	0	2123,3	1995,1	2251,1	2010,2	684,71	1223,6	681,47	853,65	883,66	0	2123,3	1995,1	2251,1	2010,2	0.77:1.38:0.77:0.97:1.00:0:2.40:2.26:2.55:2.27	865,42	2094,9	865,42	2094,9	2,42	54723	Cell division cycle protein 20 homolog OS=Homo sapiens OX=9606 GN=CDC20 PE=1 SV=2	CDC20	1,275007047	2,63E-32
775	108977	Q13501	43,28	11	3	3		8909,1	8521,4	11927	6108,4	9826	8310,3	19714	22386	25060	18573	8909,1	8521,4	11927	6108,4	9826	8310,3	19714	22386	25060	18573	0.91:0.87:1.21:0.62:1.00:0.85:2.01:2.28:2.55:1.89	8933,7	21433	8933,7	21433	2,4	47687	Sequestosome-1 OS=Homo sapiens OX=9606 GN=SQSTM1 PE=1 SV=1	SQSTM1	1,263034406	5,25E-44
1061	105504	Q99733	41	13	4	3	Acetylation (N-term)	1802,8	3210,3	1779,9	2440	2042,7	2931,2	5062,2	5397,8	7049,6	6638,4	1802,8	3210,3	1779,9	2440	2042,7	2931,2	5062,2	5397,8	7049,6	6638,4	0.88:1.57:0.87:1.19:1.00:1.43:2.48:2.64:3.45:3.25	2514,6	6037	2514,6	6037	2,4	42823	Nucleosome assembly protein 1-like 4 OS=Homo sapiens OX=9606 GN=NAP1L4 PE=1 SV=1	NAP1L4	1,263034406	1,00E-41
2056	109042	Q96KB5-2	23,78	4	1	1		816,78	1393,9	1415,7	1290,9	1149,9	1258	1820,2	3258,6	3240,5	3382,4	816,78	1393,9	1415,7	1290,9	1149,9	1258	1820,2	3258,6	3240,5	3382,4	0.71:1.21:1.23:1.12:1.00:1.09:1.58:2.83:2.82:2.94	1220,8	2925,4	1220,8	2925,4	2,4	37211	Isoform 2 of Lymphokine-activated killer T-cell-originated protein kinase OS=Homo sapiens OX=9606 GN=PBK	PBK	1,263034406	1,66E-24
1533	105876	B4DUC8	37,41	12	2	1		982,89	856,71	1489,3	881,49	1582	1348,7	3309,4	2704	3015,3	2328	982,89	856,71	1489,3	881,49	1582	1348,7	3309,4	2704	3015,3	2328	0.62:0.54:0.94:0.56:1.00:0.85:2.09:1.71:1.91:1.47	1190,2	2839,1	1190,2	2839,1	2,39	33186	S-methyl-5'-thioadenosine phosphorylase OS=Homo sapiens OX=9606 GN=MTAP PE=1 SV=1	MTAP	1,257010618	3,89E-38
1946	109751	Q15691	35,76	7	1	1		228,21	394,1	233,23	0	257,24	323,23	650,12	601,61	823,11	675,38	228,21	394,1	233,23	0	257,24	323,23	650,12	601,61	823,11	675,38	0.89:1.53:0.91:0:1.00:1.26:2.53:2.34:3.20:2.63	287,2	687,56	287,2	687,56	2,39	29999	Microtubule-associated protein RP/EB family member 1 OS=Homo sapiens OX=9606 GN=MAPRE1 PE=1 SV=3	MAPRE1	1,257010618	1,74E-36
250	97072	P26599	34,01	33	12	10	Acetylation (N-term)	22481	23176	24027	18455	25675	25831	49415	46061	53572	37769	11125	10668	11524	8188,3	13863	11140	31000	24393	30280	20436	0.80:0.77:0.83:0.59:1.00:0.80:2.24:1.76:2.18:1.47	23799	47172	11085	26527	2,39	57221	Polypyrimidine tract-binding protein 1 OS=Homo sapiens OX=9606 GN=PTBP1 PE=1 SV=1	PTBP1	1,257010618	9,77E-35
597	99208	A0A0G2JMG8	28,77	7	6	6		3966,2	4599,1	4971,5	3624,9	3555,8	4592,3	9337,4	10511	12703	11450	2331,3	2994	3334	2826,4	2510	2956,1	5430,3	6277,2	9134,8	6706,1	0.93:1.19:1.33:1.13:1.00:1.18:2.16:2.50:3.64:2.67	4454,6	11000	2882,2	6887,1	2,39	117853	NACHT LRR and PYD domains-containing protein 2 OS=Homo sapiens OX=9606 GN=NLRP2 PE=1 SV=1	NLRP2	1,257010618	1,70E-29
865	101124	P05455	40,38	10	3	3		1610,7	2039,9	1936,8	1239,1	2235,7	1793,6	4521,6	4392,6	4949,5	3388,9	1610,7	2039,9	1936,8	1239,1	2235,7	1793,6	4521,6	4392,6	4949,5	3388,9	0.72:0.91:0.87:0.55:1.00:0.80:2.02:1.96:2.21:1.52	1809,3	4313,1	1809,3	4313,1	2,38	46837	Lupus La protein OS=Homo sapiens OX=9606 GN=SSB PE=1 SV=2	SSB	1,250961574	4,17E-41
729	97686	V9HWK0	34,15	11	5	5		2942,7	1801,9	2966,1	1782,2	2801	3377,7	7315,4	6527,5	8101,9	6397,7	2025,9	1331,2	2372,1	1004	2183,5	2513,2	5795,2	4704,6	6035,3	4885,6	0.93:0.61:1.09:0.46:1.00:1.15:2.65:2.15:2.76:2.24	3086	7085,6	2251,1	5355,1	2,38	74606	Signal recognition particle subunit SRP72 OS=Homo sapiens OX=9606 GN=HEL103 PE=2 SV=1	SRP72	1,250961574	7,08E-35
2650	113022	P40121	38,8	4	1	1		243,07	252,68	317,68	254,54	297,85	0	659,4	519,92	748,22	657,47	243,07	252,68	317,68	254,54	297,85	0	659,4	519,92	748,22	657,47	0.82:0.85:1.07:0.85:1.00:0:2.21:1.75:2.51:2.21	273,16	646,26	273,16	646,26	2,37	38499	Macrophage-capping protein OS=Homo sapiens OX=9606 GN=CAPG PE=1 SV=2	CAPG	1,244887059	1,58E-39
950	103831	P22234	51,73	21	7	7	Oxidation (M)	13274	13390	10922	11363	11314	12235	25786	26342	28801	28814	6781,7	7361,1	6016,3	5921,1	6449,7	7103,4	13676	15115	16843	16646	1.05:1.14:0.93:0.92:1.00:1.10:2.12:2.34:2.61:2.58	12298	27436	6605,6	15570	2,36	47079	Multifunctional protein ADE2 OS=Homo sapiens OX=9606 GN=PAICS PE=1 SV=3	PAICS	1,23878686	1,86E-52
760	101320	P78318	50,29	12	4	4		9101,3	9359,8	9388,3	7565,6	8354,9	8901,5	20159	24196	22072	22709	8664,4	8864,3	8877,5	7111,8	7694,1	8553,1	17201	21846	19015	20322	1.13:1.15:1.15:0.92:1.00:1.11:2.24:2.84:2.47:2.64	8778,6	22284	8294,2	19596	2,36	39222	Immunoglobulin-binding protein 1 OS=Homo sapiens OX=9606 GN=IGBP1 PE=1 SV=1	IGBP1	1,23878686	5,13E-51
669	98641	B9A6J2	29,86	8	6	6		4116,1	3908,4	2633,7	2848,8	2555,5	1786,2	5916,4	6392,2	8544,8	8526,7	2954,3	2668,2	1702,2	2075,2	1845,8	1183	3457	5410,1	4699,6	5281,3	1.60:1.45:0.92:1.12:1.00:0.64:1.87:2.93:2.55:2.86	3173	8034,7	2177,9	5142	2,36	110524	RAB3 GTPase activating protein subunit 1 OS=Homo sapiens OX=9606 GN=RAB3GAP1 PE=2 SV=1	RAB3GAP1	1,23878686	1,38E-30
790	99418	B7ZMJ9	26,25	1	2	1		644,69	606,03	475,45	531,32	360,6	633,98	912,58	1435	1099,9	1673,3	644,69	606,03	475,45	531,32	360,6	633,98	912,58	1435	1099,9	1673,3	1.79:1.68:1.32:1.47:1.00:1.76:2.53:3.98:3.05:4.64	542,01	1280,2	542,01	1280,2	2,36	302586	TACC2 protein OS=Homo sapiens OX=9606 GN=TACC2 PE=2 SV=1	TACC2	1,23878686	5,62E-27
702	98867	P12270	46,96	0	1	1	Acetylation (N-term)	620,35	560,8	673,24	482,87	566,8	544,7	1253,9	1212,9	1586,8	1344,8	620,35	560,8	673,24	482,87	566,8	544,7	1253,9	1212,9	1586,8	1344,8	1.09:0.99:1.19:0.85:1.00:0.96:2.21:2.14:2.80:2.37	574,79	1349,6	574,79	1349,6	2,35	267290	Nucleoprotein TPR OS=Homo sapiens OX=9606 GN=TPR PE=1 SV=3	TPR	1,232660757	1,10E-47
234	98382	Q8IVF2-3	39,67	1	3	3		3181,9	2684,3	3675,4	2720,2	2241,3	2735,9	5786,2	7303,3	8610,4	6515,5	3181,9	2684,3	3675,4	2720,2	2241,3	2735,9	5786,2	7303,3	8610,4	6515,5	1.42:1.20:1.64:1.21:1.00:1.22:2.58:3.26:3.84:2.91	3025,7	7053,9	3025,7	7053,9	2,33	605660	Isoform 3 of Protein AHNAK2 OS=Homo sapiens OX=9606 GN=AHNAK2	AHNAK2	1,220329955	2,14E-40
318	99361	Q27J81	33,7	18	15	15		23056	23660	22963	15793	18241	17061	43922	42935	57792	46323	8622,4	8113,1	8153,9	5679,3	6803,7	6392,2	16530	13721	21806	16019	1.27:1.19:1.20:0.83:1.00:0.94:2.43:2.02:3.21:2.35	21171	48141	7294,1	17019	2,33	135624	Inverted formin-2 OS=Homo sapiens OX=9606 GN=INF2 PE=1 SV=2	INF2	1,220329955	2,00E-34
253	100935	Q00839	49,69	20	14	8	Oxidation (M)	43050	39412	41902	31829	36084	36092	90619	105120	93663	92684	31975	30578	32492	23841	28612	26645	63701	77801	59843	68068	1.12:1.07:1.14:0.83:1.00:0.93:2.23:2.72:2.09:2.38	38547	96334	29024	67353	2,32	90585	Heterogeneous nuclear ribonucleoprotein U OS=Homo sapiens OX=9606 GN=HNRNPU PE=1 SV=6	HNRNPU	1,214124805	2,04E-50
733	98207	Q14678	37,75	1	1	1		544,53	728,96	606,53	614,22	815,5	724,4	1485,9	1566,2	1905,1	1276,9	544,53	728,96	606,53	614,22	815,5	724,4	1485,9	1566,2	1905,1	1276,9	0.67:0.89:0.74:0.75:1.00:0.89:1.82:1.92:2.34:1.57	672,36	1558,5	672,36	1558,5	2,32	147289	KN motif and ankyrin repeat domain-containing protein 1 OS=Homo sapiens OX=9606 GN=KANK1 PE=1 SV=3	KANK1	1,214124805	1,78E-38
331	97762	Q8N4P8	33,13	16	9	9		9081,2	8043,9	6425,8	5457,4	7390,8	6763,9	19067	19763	21952	18718	4928,9	3202,2	3494,5	3485	3826,6	3401,2	8405,4	6713,3	10719	8754,5	1.29:0.84:0.91:0.91:1.00:0.89:2.20:1.75:2.80:2.29	7531,4	20504	3723	8648,2	2,32	73709	GTPBP4 protein (Fragment) OS=Homo sapiens OX=9606 GN=GTPBP4 PE=2 SV=1	GTPBP4	1,214124805	7,41E-34
715	98747	P45974	32,1	3	2	2	Acetylation (N-term)	1406,2	1519,4	1192,1	1135,5	1578,4	1236,6	3025,3	2980,2	4420,9	2896,6	1406,2	1519,4	1192,1	1135,5	1578,4	1236,6	3025,3	2980,2	4420,9	2896,6	0.89:0.96:0.76:0.72:1.00:0.78:1.92:1.89:2.80:1.84	1433,3	3330,7	1433,3	3330,7	2,32	95786	Ubiquitin carboxyl-terminal hydrolase 5 OS=Homo sapiens OX=9606 GN=USP5 PE=1 SV=2	USP5	1,214124805	7,94E-33
251	97818	A0A024R9C1	55,59	31	17	13		24336	25185	21484	16909	25334	22734	50993	50902	54816	46918	7605,4	7150,9	6361,6	6086,8	7961,9	8112,7	16356	17510	16604	16283	0.96:0.90:0.80:0.76:1.00:1.02:2.05:2.20:2.09:2.05	23515	51638	7213,2	16689	2,31	70671	Polyadenylate-binding protein OS=Homo sapiens OX=9606 GN=PABPC1 PE=3 SV=1	PABPC1	1,207892852	2,57E-56
473	99163	Q8WUM0	40,37	11	9	9		7203,1	6626,5	7502,2	5581,6	6125,9	5002,7	13813	14640	19719	15818	3845,8	2924	4264,1	2844,6	3614,6	2223,6	7391,7	7364,5	10692	8460,6	1.06:0.81:1.18:0.79:1.00:0.62:2.04:2.04:2.96:2.34	6719,1	15998	3664,9	8477,2	2,31	128979	Nuclear pore complex protein Nup133 OS=Homo sapiens OX=9606 GN=NUP133 PE=1 SV=2	NUP133	1,207892852	4,27E-41
1012	98505	P26358-2	29,22	0	1	1		374,46	255,83	394,24	218,59	380,13	0	845,78	769,24	849,47	538,28	374,46	255,83	394,24	218,59	380,13	0	845,78	769,24	849,47	538,28	0.99:0.67:1.04:0.58:1.00:0:2.22:2.02:2.23:1.42	324,65	750,69	324,65	750,69	2,31	184818	Isoform 2 of DNA (cytosine-5)-methyltransferase 1 OS=Homo sapiens OX=9606 GN=DNMT1	DNMT1	1,207892852	6,03E-30
2733	119685	Q9BTT0	24,53	4	1	1		464,45	492,49	649,13	528,33	458,27	416,06	934,41	1437,3	1386,7	870,7	464,45	492,49	649,13	528,33	458,27	416,06	934,41	1437,3	1386,7	870,7	1.01:1.07:1.42:1.15:1.00:0.91:2.04:3.14:3.03:1.90	501,45	1157,3	501,45	1157,3	2,31	30692	Acidic leucine-rich nuclear phosphoprotein 32 family member E OS=Homo sapiens OX=9606 GN=ANP32E PE=1 SV=1	ANP32E	1,207892852	2,95E-25
1485	103922	Q96GA3	22,97	10	3	3		1422,1	1584	1887,9	753,36	1579,3	1027,4	4164,5	3303,1	3626,2	1972,5	1422,1	1584	1887,9	753,36	1579,3	1027,4	4164,5	3303,1	3626,2	1972,5	0.90:1.00:1.20:0.48:1.00:0.65:2.64:2.09:2.30:1.25	1506,1	3474,1	1506,1	3474,1	2,31	54855	Protein LTV1 homolog OS=Homo sapiens OX=9606 GN=LTV1 PE=1 SV=1	LTV1	1,207892852	1,07E-23
266	98033	A0A0A0MRM8	32,13	11	12	12		6604,5	7565,5	8585,3	6385,3	7861,2	7165,3	14847	18323	22174	17797	3610,1	3552	4453	3482,7	4332,6	4005,5	7097,3	8949,6	10865	9015,4	0.83:0.82:1.03:0.80:1.00:0.92:1.64:2.07:2.51:2.08	7821,8	18455	3906	8981,8	2,3	145015	Unconventional myosin-VI OS=Homo sapiens OX=9606 GN=MYO6 PE=1 SV=1	MYO6	1,201633861	7,41E-33
1529	102243	P55084	23,48	7	3	3		1407	1390,1	756,09	1360,4	1525,6	1281,3	1855,4	3209,2	3609,3	3417,4	1407	1390,1	756,09	1360,4	1525,6	1281,3	1855,4	3209,2	3609,3	3417,4	0.92:0.91:0.50:0.89:1.00:0.84:1.22:2.10:2.37:2.24	1485,1	3410,5	1485,1	3410,5	2,3	51294	Trifunctional enzyme subunit beta mitochondrial OS=Homo sapiens OX=9606 GN=HADHB PE=1 SV=3	HADHB	1,201633861	3,31E-24
1938	110348	Q9NVZ3	17,9	7	1	1		370,41	485,72	301	354,93	244,12	382,76	934,46	909,4	439,59	1000,6	370,41	485,72	301	354,93	244,12	382,76	934,46	909,4	439,59	1000,6	1.52:1.99:1.23:1.45:1.00:1.57:3.83:3.73:1.80:4.10	356,49	821	356,49	821	2,3	28339	Adaptin ear-binding coat-associated protein 2 OS=Homo sapiens OX=9606 GN=NECAP2 PE=1 SV=1	NECAP2	1,201633861	1,26E-18
2262	104549	A0A024R6S1	28,68	4	1	1		647,81	0	879,95	610,14	407,53	678,55	1076,3	1478,9	1566,4	1781,9	647,81	0	879,95	610,14	407,53	678,55	1076,3	1478,9	1566,4	1781,9	1.59:0:2.16:1.50:1.00:1.67:2.64:3.63:3.84:4.37	644,8	1475,8	644,8	1475,8	2,29	45746	DnaJ (Hsp40) homolog subfamily A member 2 isoform CRA_a OS=Homo sapiens OX=9606 GN=DNAJA2 PE=3 SV=1	DNAJA2	1,195347598	2,09E-29
1552	109937	V9HWC2	25,35	22	2	2		1489	1702,5	1919,5	1743,7	1670,5	1449,7	4009,3	2725,8	4671,3	3810,6	1489	1702,5	1919,5	1743,7	1670,5	1449,7	4009,3	2725,8	4671,3	3810,6	0.89:1.02:1.15:1.04:1.00:0.87:2.40:1.63:2.80:2.28	1662,5	3804,2	1662,5	3804,2	2,29	19891	Epididymis secretory sperm binding protein Li 67p OS=Homo sapiens OX=9606 GN=HEL-S-67p PE=2 SV=1	PARK7	1,195347598	4,47E-26
1175	102007	A0A024QZR5	21,01	11	3	2		311,75	992,79	1588,6	1007,6	1551	1515,3	2278	2640,3	3829,1	3023,5	311,75	992,79	1588,6	1007,6	1551	1515,3	2278	2640,3	3829,1	3023,5	0.20:0.64:1.02:0.65:1.00:0.98:1.47:1.70:2.47:1.95	1287,8	2942,7	1287,8	2942,7	2,29	46939	Adaptor-related protein complex 3 mu 1 subunit isoform CRA_a OS=Homo sapiens OX=9606 GN=AP3M1 PE=3 SV=1	AP3M1	1,195347598	9,77E-22
578	100302	Q5SSJ5	56,72	20	9	9	Acetylation (N-term)	6997	8104,8	6989,9	5180,3	6182,4	5819,5	14568	16824	16053	16650	3650,1	3568,4	3099,1	2444,8	3037,1	3306,6	7115,2	8528,3	7285,9	7462,5	1.20:1.17:1.02:0.80:1.00:1.09:2.34:2.81:2.40:2.46	6923,3	16024	3335,8	7598	2,28	61207	Heterochromatin protein 1-binding protein 3 OS=Homo sapiens OX=9606 GN=HP1BP3 PE=1 SV=1	HP1BP3	1,189033824	1,91E-57
1225	97993	P18206	39,09	1	1	1		347,6	284,7	464,83	227,73	283,41	299,2	664,98	681,03	814,51	721,69	347,6	284,7	464,83	227,73	283,41	299,2	664,98	681,03	814,51	721,69	1.23:1.00:1.64:0.80:1.00:1.06:2.35:2.40:2.87:2.55	317,91	720,55	317,91	720,55	2,27	123799	Vinculin OS=Homo sapiens OX=9606 GN=VCL PE=1 SV=4	VCL	1,182692298	8,13E-40
1270	128748	I4AY87	18,7	10	1	1	Oxidation (M)	3101,3	3466,2	9918	3700	7658,1	9138,3	17922	15282	14128	8221,3	2788,6	2680,3	9294,9	2929,1	6527,8	8162,1	16226	12776	12546	7372,8	0.43:0.41:1.42:0.45:1.00:1.25:2.49:1.96:1.92:1.13	6163,7	13888	5397,1	12230	2,27	12476	Epididymis secretory sperm binding protein (Fragment) OS=Homo sapiens OX=9606 GN=MIF PE=1 SV=1	MIF	1,182692298	2,00E-19
1144	103021	P52209	37,39	8	2	2		2276,3	2054,5	3124,6	2353,6	3615	3204	5080,2	5873,5	7525,2	6572,9	2276,3	2054,5	3124,6	2353,6	3615	3204	5080,2	5873,5	7525,2	6572,9	0.63:0.57:0.86:0.65:1.00:0.89:1.41:1.62:2.08:1.82	2771,3	6263	2771,3	6263	2,26	53140	6-phosphogluconate dehydrogenase decarboxylating OS=Homo sapiens OX=9606 GN=PGD PE=1 SV=3	PGD	1,176322773	4,07E-38
1504	101092	A0A2R8Y7E6	36,58	4	3	3		1510,1	1708,8	2259,2	1395,8	1675,5	1280,3	3310,4	3504,9	4946,1	3532,3	1510,1	1708,8	2259,2	1395,8	1675,5	1280,3	3310,4	3504,9	4946,1	3532,3	0.90:1.02:1.35:0.83:1.00:0.76:1.98:2.09:2.95:2.11	1693,6	3823,4	1693,6	3823,4	2,26	124898	Ataxin-2 OS=Homo sapiens OX=9606 GN=ATXN2 PE=1 SV=2	ATXN2	1,176322773	2,63E-37
1929	102282	O95782	49,01	1	1	1		423,3	321,03	460,51	379,77	522,02	433,04	894,54	949,09	1103,2	868,9	423,3	321,03	460,51	379,77	522,02	433,04	894,54	949,09	1103,2	868,9	0.81:0.61:0.88:0.73:1.00:0.83:1.71:1.82:2.11:1.66	423,28	953,94	423,28	953,94	2,25	107546	AP-2 complex subunit alpha-1 OS=Homo sapiens OX=9606 GN=AP2A1 PE=1 SV=3	AP2A1	1,169925001	9,77E-50
1094	101050	A0A024R1U0	37,18	17	8	8		6738,4	6751,7	4427,3	4323,5	4081,3	5206,2	8589,4	12652	11491	13224	3169,7	3564,1	2245,6	2082,1	2207,8	2738	4658,7	6526,4	6034,1	6805,9	1.44:1.61:1.02:0.94:1.00:1.24:2.11:2.96:2.73:3.08	5373,6	11712	2667,9	6006,3	2,25	63542	Ran GTPase activating protein 1 isoform CRA_d OS=Homo sapiens OX=9606 GN=RANGAP1 PE=4 SV=1	RANGAP1	1,169925001	6,61E-38
1229	106692	O00505	29,49	12	5	4	Acetylation (N-term)	2818,4	3308,3	2060,9	1186,4	1107,6	2339	4814,7	5434,7	3506,4	6920,7	2166,2	2748,9	2060,9	1186,4	1107,6	1763,8	4310	3762,2	3506,4	5516,6	1.96:2.48:1.86:1.07:1.00:1.59:3.89:3.40:3.17:4.98	2651,9	5812,9	2056,3	4619,1	2,25	57811	Importin subunit alpha-4 OS=Homo sapiens OX=9606 GN=KPNA3 PE=1 SV=2	KPNA3	1,169925001	3,24E-30
727	98796	Q14694	27,66	9	5	5		3941,4	3447,4	3957,5	3328,6	3888,2	3492,5	6921,9	9038,3	9984,6	9048,4	3304,5	2667,7	3247,8	2703,3	3085,2	2864	5010,9	7316	7793,2	6716,4	1.07:0.86:1.05:0.88:1.00:0.93:1.62:2.37:2.53:2.18	3675,9	8748,3	2978,8	6709,1	2,25	87134	Ubiquitin carboxyl-terminal hydrolase 10 OS=Homo sapiens OX=9606 GN=USP10 PE=1 SV=2	USP10	1,169925001	2,19E-28
2113	109776	Q01085-2	39,87	5	1	1		531,33	446,2	731,09	471,62	763,85	687,86	1584,6	1389,9	1224,8	1226,9	531,33	446,2	731,09	471,62	763,85	687,86	1584,6	1389,9	1224,8	1226,9	0.70:0.58:0.96:0.62:1.00:0.90:2.07:1.82:1.60:1.61	605,33	1356,6	605,33	1356,6	2,24	43449	Isoform 2 of Nucleolysin TIAR OS=Homo sapiens OX=9606 GN=TIAL1	TIAL1	1,163498732	1,35E-40
824	101626	Q02978	38,94	27	7	7	Acetylation (N-term)	4603,5	4960	8834	5844,8	7913,7	6830,6	15052	13301	20726	15947	2952,3	3061,6	5415,4	3540,9	4748,6	4169,5	8550,1	7883,4	10291	8951,5	0.62:0.64:1.14:0.75:1.00:0.88:1.80:1.66:2.17:1.89	6497,8	16256	3981,4	8919	2,24	34062	Mitochondrial 2-oxoglutarate/malate carrier protein OS=Homo sapiens OX=9606 GN=SLC25A11 PE=1 SV=3	SLC25A11	1,163498732	1,15E-39
1022	100373	B4DKU3	34,21	7	3	3		2396,2	2266,7	1963,4	1021,7	1897,6	1746,1	4832,9	4570,9	4637,6	3752,4	2396,2	2266,7	1963,4	1021,7	1897,6	1746,1	4832,9	4570,9	4637,6	3752,4	1.26:1.19:1.03:0.54:1.00:0.92:2.55:2.41:2.44:1.98	1985,9	4448,4	1985,9	4448,4	2,24	82579	cDNA FLJ53449 highly similar to rRNA methyltransferase 3 OS=Homo sapiens OX=9606 PE=2 SV=1	NA	1,163498732	6,17E-35
887	102468	P62495	44,94	12	4	4		4420	5254,6	4950,9	3177,1	4004,7	3247,2	7036,5	8272,5	10923	9396,3	3384,2	4334,3	3900,3	2452,5	3287,1	3247,2	7036,5	6905,1	8766,9	7977,3	1.03:1.32:1.19:0.75:1.00:0.99:2.14:2.10:2.67:2.43	4324	9318,9	3434,3	7671,5	2,23	49031	Eukaryotic peptide chain release factor subunit 1 OS=Homo sapiens OX=9606 GN=ETF1 PE=1 SV=3	ETF1	1,15704371	1,15E-45
3001	116763	Q8TBE9	30,26	4	1	1		368,54	359,48	323,62	278,13	243,15	158,26	638,51	480,88	741,47	713,49	368,54	359,48	323,62	278,13	243,15	158,26	638,51	480,88	741,47	713,49	1.52:1.48:1.33:1.14:1.00:0.65:2.63:1.98:3.05:2.93	288,53	643,59	288,53	643,59	2,23	27813	N-acylneuraminate-9-phosphatase OS=Homo sapiens OX=9606 GN=NANP PE=1 SV=1	NANP	1,15704371	5,50E-31
1673	109012	Q13907	17,74	14	2	2		650,49	2320,5	5164	2747,3	4829,7	4379,9	7087,4	7106,3	11660	8067,9	650,49	2320,5	5164	2747,3	4829,7	4379,9	7087,4	7106,3	11660	8067,9	0.13:0.48:1.07:0.57:1.00:0.91:1.47:1.47:2.41:1.67	3823,1	8480,5	3823,1	8480,5	2,22	26319	Isopentenyl-diphosphate Delta-isomerase 1 OS=Homo sapiens OX=9606 GN=IDI1 PE=1 SV=2	IDI1	1,150559677	1,82E-18
108	97695	P50990	42,58	51	26	26		149510	154590	157480	126220	125100	121450	232310	250950	274620	243420	34955	40095	51864	29007	40192	33103	83435	80597	100180	73874	0.87:1.00:1.29:0.72:1.00:0.82:2.08:2.01:2.49:1.84	140050	250950	38203	84522	2,21	59621	T-complex protein 1 subunit theta OS=Homo sapiens OX=9606 GN=CCT8 PE=1 SV=4	CCT8	1,14404637	2,63E-43
899	100854	R4GNH3	31,96	10	3	3	Acetylation (N-term)	2146,6	1871,8	1556,2	1571	906,68	2278,6	3561,3	4018,2	4267,1	4555,5	2146,6	1871,8	1556,2	1571	906,68	2278,6	3561,3	4018,2	4267,1	4555,5	2.37:2.06:1.72:1.73:1.00:2.51:3.93:4.43:4.71:5.02	1857,6	4100,5	1857,6	4100,5	2,21	47352	26S proteasome regulatory subunit 6A OS=Homo sapiens OX=9606 GN=PSMC3 PE=1 SV=1	PSMC3	1,14404637	1,10E-32
602	99626	Q9H223	28,4	22	10	8		5633,2	6106,8	7167,4	5805,9	6698,1	5575,4	10429	13742	16148	13669	3200,8	3242,8	4257,2	3185,1	3963	2739	6333	7251,5	10212	6553,8	0.81:0.82:1.07:0.80:1.00:0.69:1.60:1.83:2.58:1.65	6164,5	13497	3431,3	7587,6	2,21	61175	EH domain-containing protein 4 OS=Homo sapiens OX=9606 GN=EHD4 PE=1 SV=1	EHD4	1,14404637	3,98E-29
120	100902	Q9BUF5	27,05	42	13	2	Oxidation (M)	2018,2	1901,2	1348,2	2711,5	2984,8	4013,3	5550,8	4456,6	6904,5	5182,3	2018,2	1901,2	1348,2	2711,5	2984,8	4013,3	5550,8	4456,6	6904,5	5182,3	0.68:0.64:0.45:0.91:1.00:1.34:1.86:1.49:2.31:1.74	2496,2	5523,5	2496,2	5523,5	2,21	49857	Tubulin beta-6 chain OS=Homo sapiens OX=9606 GN=TUBB6 PE=1 SV=1	TUBB6	1,14404637	8,91E-28
1493	103620	V9HW00	47,21	12	4	4		4482,7	3628,1	3881,5	3137,7	3462,8	3947,7	7756,5	8419,6	7622,5	6133,2	3651	2856,9	2855,5	2489,7	2679,4	3112,3	6728,2	6931,9	6807,7	5406	1.36:1.07:1.07:0.93:1.00:1.16:2.51:2.59:2.54:2.02	3756,8	7483	2940,8	6468,4	2,2	39014	Epididymis secretory sperm binding protein Li 77p (Fragment) OS=Homo sapiens OX=9606 GN=HEL-S-77p PE=2 SV=1	HEL-s-77p	1,137503524	6,17E-48
1213	100357	Q02241-2	29,06	2	1	1		352	396,76	0	354,57	212,05	358,34	680,45	764,26	724,98	780,29	352	396,76	0	354,57	212,05	358,34	680,45	764,26	724,98	780,29	1.66:1.87:0:1.67:1.00:1.69:3.21:3.60:3.42:3.68	334,74	737,5	334,74	737,5	2,2	98105	Isoform 2 of Kinesin-like protein KIF23 OS=Homo sapiens OX=9606 GN=KIF23	KIF23	1,137503524	8,71E-30
302	99722	P61978-3	50,73	32	10	10		32708	30700	35744	27280	30997	32041	66715	68750	81028	69949	18787	17623	20181	15540	18239	21304	46527	36371	40573	39746	1.03:0.97:1.11:0.85:1.00:1.17:2.55:1.99:2.22:2.18	32085	71610	18612	40804	2,19	48562	Isoform 3 of Heterogeneous nuclear ribonucleoprotein K OS=Homo sapiens OX=9606 GN=HNRNPK	HNRNPK	1,13093087	1,86E-51
1753	112193	Q5W0H4	43,03	14	2	1		2472	2185,4	2149,7	1748,1	2098,4	2438	4741,9	5801	6128,4	4639,7	2472	2185,4	2149,7	1748,1	2098,4	2438	4741,9	5801	6128,4	4639,7	1.18:1.04:1.02:0.83:1.00:1.16:2.26:2.76:2.92:2.21	2428,1	5327,8	2428,1	5327,8	2,19	21526	Translationally-controlled tumor protein OS=Homo sapiens OX=9606 GN=TPT1 PE=1 SV=1	TPT1	1,13093087	9,33E-44
1574	99896	Q15058	31,25	1	1	1		0	0	297,17	331,04	382,54	0	795,13	608,71	834,05	719,73	0	0	297,17	331,04	382,54	0	795,13	608,71	834,05	719,73	0:0:0.78:0.87:1.00:0:2.08:1.59:2.18:1.88	336,92	739,4	336,92	739,4	2,19	186490	Kinesin-like protein KIF14 OS=Homo sapiens OX=9606 GN=KIF14 PE=1 SV=1	KIF14	1,13093087	5,62E-32
654	99112	Q15393	44,91	5	5	5		2752,2	2707,2	2812,7	2348,3	2789,5	2735,5	5501,9	5463	6429,8	4503,6	2256,2	2146,9	2197,2	1698,5	2236,7	2141,3	4612,4	4533,3	5295,4	3987,4	1.01:0.96:0.98:0.76:1.00:0.96:2.06:2.03:2.37:1.78	2690,9	5613,3	2112,8	4607,1	2,18	135577	Splicing factor 3B subunit 3 OS=Homo sapiens OX=9606 GN=SF3B3 PE=1 SV=4	SF3B3	1,124328135	1,23E-45
1186	105182	P11908	50,5	16	3	1		468,96	525,92	455,94	381,54	390,01	421,61	859,07	898,13	1087,8	959,22	468,96	525,92	455,94	381,54	390,01	421,61	859,07	898,13	1087,8	959,22	1.20:1.35:1.17:0.98:1.00:1.08:2.20:2.30:2.79:2.46	440,66	951,06	440,66	951,06	2,16	34769	Ribose-phosphate pyrophosphokinase 2 OS=Homo sapiens OX=9606 GN=PRPS2 PE=1 SV=2	PRPS2	1,111031312	3,16E-51
1562	109498	P63208	40,11	15	2	1		995,79	1165,8	1246,4	661,02	1036,3	948,32	1999,4	1986,3	2422,5	2315,2	995,79	1165,8	1246,4	661,02	1036,3	948,32	1999,4	1986,3	2422,5	2315,2	0.96:1.12:1.20:0.64:1.00:0.92:1.93:1.92:2.34:2.23	1009	2180,9	1009	2180,9	2,16	18658	S-phase kinase-associated protein 1 OS=Homo sapiens OX=9606 GN=SKP1 PE=1 SV=2	SKP1	1,111031312	7,76E-41
512	104240	Q32Q12	38,94	38	9	1		937,95	796,25	1227,3	883,27	1338,7	1094,6	2359,2	1885,5	2679,4	2118,5	937,95	796,25	1227,3	883,27	1338,7	1094,6	2359,2	1885,5	2679,4	2118,5	0.70:0.59:0.92:0.66:1.00:0.82:1.76:1.41:2.00:1.58	1046,3	2260,7	1046,3	2260,7	2,16	32642	Nucleoside diphosphate kinase OS=Homo sapiens OX=9606 GN=NME1-NME2 PE=1 SV=1	NME1-NME2	1,111031312	1,15E-39
385	97825	A0A024R4E5	48,08	9	8	8	Acetylation (N-term)	5998,5	6465,2	5686,2	5280,9	6559,8	5698,3	10985	12059	15345	13155	4037,4	4194,1	3880	3377,1	4091,9	4040,5	7360,7	7898,4	9985	8489,1	0.99:1.02:0.95:0.83:1.00:0.99:1.80:1.93:2.44:2.07	6257,9	13112	3936,8	8433,3	2,14	141439	High density lipoprotein binding protein (Vigilin) isoform CRA_a OS=Homo sapiens OX=9606 GN=HDLBP PE=1 SV=1	HDLBP	1,097610797	8,32E-49
823	102333	A8K3D0	45,06	11	3	3		2120,8	2033,4	1471,3	1630,1	1974,8	1919,7	4506,7	3639,4	4785,6	3842,8	2120,8	2033,4	1471,3	1630,1	1974,8	1919,7	4506,7	3639,4	4785,6	3842,8	1.07:1.03:0.75:0.83:1.00:0.97:2.28:1.84:2.42:1.95	1957,1	4193,6	1957,1	4193,6	2,14	50509	cDNA FLJ75185 OS=Homo sapiens OX=9606 PE=2 SV=1	SEPTIN7	1,097610797	8,71E-46
917	117668	H9ZYJ2	38,69	43	5	5		127070	128320	109150	99568	90043	100250	219930	192070	268360	245510	124780	126040	107010	97706	87996	98042	217780	188880	266820	241990	1.42:1.43:1.22:1.11:1.00:1.11:2.47:2.15:3.03:2.75	109070	231890	106930	228870	2,14	11737	Thioredoxin OS=Homo sapiens OX=9606 GN=TXN PE=2 SV=1	TXN	1,097610797	2,04E-39
1962	113265	P11766	36,79	4	1	1		444,9	313,76	597,92	472,74	447,59	332,04	748,15	962,35	1037,1	980,48	444,9	313,76	597,92	472,74	447,59	332,04	748,15	962,35	1037,1	980,48	0.99:0.70:1.34:1.06:1.00:0.74:1.67:2.15:2.32:2.19	434,83	932,02	434,83	932,02	2,14	39724	Alcohol dehydrogenase class-3 OS=Homo sapiens OX=9606 GN=ADH5 PE=1 SV=4	ADH5	1,097610797	1,62E-37
196	102010	P39023	34,73	34	12	12	Oxidation (M)	60208	60889	73806	52753	75107	56244	120810	124840	139450	104390	32689	29666	39716	22285	38418	26832	71823	69926	76580	51785	0.85:0.77:1.03:0.58:1.00:0.70:1.87:1.82:1.99:1.35	63917	123120	31601	67529	2,14	46109	60S ribosomal protein L3 OS=Homo sapiens OX=9606 GN=RPL3 PE=1 SV=2	RPL3	1,097610797	1,86E-35
782	100156	Q96P70	31,25	7	4	4	Acetylation (N-term)	4235,7	3063,8	4093,7	3879,8	4245,1	2415,8	7169,3	6257,9	9978,4	7852,5	3791	2611,2	3488,3	3324,2	3601,9	1875,4	6410,1	5473,3	9021,8	7009,3	1.05:0.72:0.97:0.92:1.00:0.52:1.78:1.52:2.50:1.95	3796,9	7814,5	3256,6	6978,6	2,14	115963	Importin-9 OS=Homo sapiens OX=9606 GN=IPO9 PE=1 SV=3	IPO9	1,097610797	5,62E-32
2381	117882	P35080	41,32	19	2	2		1224,3	945,43	1763,3	1354,4	1435,7	1463,9	2682,1	2759,2	3348,5	2814,2	1224,3	945,43	1763,3	1354,4	1435,7	1463,9	2682,1	2759,2	3348,5	2814,2	0.85:0.66:1.23:0.94:1.00:1.02:1.87:1.92:2.33:1.96	1364,5	2901	1364,5	2901	2,13	15046	Profilin-2 OS=Homo sapiens OX=9606 GN=PFN2 PE=1 SV=3	PFN2	1,09085343	4,79E-42
2503	104840	B7Z4Q6	29,91	2	1	1		707,98	723,62	783,08	518,92	611,8	327,77	1362,6	1087	1428,1	1344,8	707,98	723,62	783,08	518,92	611,8	327,77	1362,6	1087	1428,1	1344,8	1.16:1.18:1.28:0.85:1.00:0.54:2.23:1.78:2.33:2.20	612,19	1305,6	612,19	1305,6	2,13	73874	Oxysterol-binding protein OS=Homo sapiens OX=9606 PE=2 SV=1	OSBP	1,09085343	1,23E-30
315	97596	Q5SW79	22,97	4	5	4		1375	2707,2	2928	1029,8	2648,5	1377,6	4816,2	4177,4	6686,9	4412,4	1065,3	2393,7	2382,8	717,76	2375,4	1132,5	3934,3	3461	5202,7	3396,1	0.45:1.01:1.00:0.30:1.00:0.48:1.66:1.46:2.19:1.43	2214,1	5023,2	1881	3998,5	2,13	175292	Centrosomal protein of 170 kDa OS=Homo sapiens OX=9606 GN=CEP170 PE=1 SV=1	CEP170	1,09085343	1,07E-23
1083	110957	F8VYE8	42,8	24	6	2	Acetylation (N-term)	1469,4	1384,8	1360,2	1342,4	1351,7	813,36	2548,6	2978,7	3075,2	3229,7	1469,4	1384,8	1360,2	1342,4	1351,7	813,36	2548,6	2978,7	3075,2	3229,7	1.09:1.02:1.01:0.99:1.00:0.60:1.89:2.20:2.28:2.39	1395,7	2958,1	1395,7	2958,1	2,12	34950	Serine/threonine-protein phosphatase OS=Homo sapiens OX=9606 GN=PPP1CC PE=1 SV=1	PPP1CC	1,084064265	1,58E-43
1868	104981	O43353-2	30,71	3	1	1		426,58	241,59	409,68	360,38	469,17	439,07	628,5	900,48	774,94	994,45	426,58	241,59	409,68	360,38	469,17	439,07	628,5	900,48	774,94	994,45	0.91:0.51:0.87:0.77:1.00:0.94:1.34:1.92:1.65:2.12	391,08	824,59	391,08	824,59	2,11	45582	Isoform 2 of Receptor-interacting serine/threonine-protein kinase 2 OS=Homo sapiens OX=9606 GN=RIPK2	RIPK2	1,077242999	1,95E-31
1172	107482	Q6P6D7	28,75	17	3	3		2565,3	2527,3	3618,9	1374,9	3585,3	3156,1	6698,1	5938,8	7447,9	5049,8	2565,3	2527,3	3618,9	1374,9	3585,3	3156,1	6698,1	5938,8	7447,9	5049,8	0.72:0.70:1.01:0.38:1.00:0.88:1.87:1.66:2.08:1.41	2972,5	6283,6	2972,5	6283,6	2,11	28820	Phosphoglycerate mutase OS=Homo sapiens OX=9606 GN=PGAM1 PE=2 SV=1	PGAM1	1,077242999	1,78E-29
1238	98903	Q9BX63	26,61	1	1	1		347,86	461,09	297,99	265,4	334,45	382,13	529,17	779,75	921,26	712,07	347,86	461,09	297,99	265,4	334,45	382,13	529,17	779,75	921,26	712,07	1.04:1.38:0.89:0.79:1.00:1.14:1.58:2.33:2.75:2.13	348,15	735,56	348,15	735,56	2,11	140867	Fanconi anemia group J protein OS=Homo sapiens OX=9606 GN=BRIP1 PE=1 SV=2	BRIP1	1,077242999	2,45E-27
1093	108465	Q8IYB3	38,65	8	4	4		2934,8	3569,9	4538,7	3618,5	4999,6	5284,5	8907	8645,7	10453	7949,8	2581,8	3247,7	4538,7	3276,8	4219,2	4681,1	8374	7740	9241,2	7119,6	0.61:0.77:1.08:0.78:1.00:1.11:1.98:1.83:2.19:1.69	4338,8	8988,9	3858,7	8118,7	2,1	102335	Serine/arginine repetitive matrix protein 1 OS=Homo sapiens OX=9606 GN=SRRM1 PE=1 SV=2	SRRM1	1,070389328	2,24E-39
962	105792	P61026	44,6	29	5	2		1661,3	1468	1206,1	1521,7	1626,8	1491,8	3058,3	3671,9	2825,9	2952,2	1661,3	1468	1206,1	1521,7	1626,8	1491,8	3058,3	3671,9	2825,9	2952,2	1.02:0.90:0.74:0.94:1.00:0.92:1.88:2.26:1.74:1.81	1496	3127,1	1496	3127,1	2,09	22541	Ras-related protein Rab-10 OS=Homo sapiens OX=9606 GN=RAB10 PE=1 SV=1	RAB10	1,063502942	2,51E-45
1118	99884	Q9NUQ8	42,26	1	1	1		523,19	440,71	595,28	550,04	394,65	535,16	1186,9	906,1	1160,1	984,05	523,19	440,71	595,28	550,04	394,65	535,16	1186,9	906,1	1160,1	984,05	1.33:1.12:1.51:1.39:1.00:1.36:3.01:2.30:2.94:2.49	506,5	1059,3	506,5	1059,3	2,09	79745	ATP-binding cassette sub-family F member 3 OS=Homo sapiens OX=9606 GN=ABCF3 PE=1 SV=2	ABCF3	1,063502942	5,50E-43
1227	106215	A0A024R3C3	43,77	12	4	4		3162,4	3704,8	4787,1	3174,8	3616,4	4151,6	7976,1	6581,5	9853,8	7771,4	2532,9	3126,8	3854,4	2714,2	2929,3	3441,2	6302,2	5877,9	7676,7	5977	0.86:1.07:1.32:0.93:1.00:1.17:2.15:2.01:2.62:2.04	3766,2	8045,7	3099,8	6458,4	2,08	35330	Cysteine and histidine-rich domain (CHORD)-containing 1 isoform CRA_b OS=Homo sapiens OX=9606 GN=CHORDC1 PE=4 SV=1	CHORDC1	1,056583528	1,70E-44
767	108008	P62081	38,07	47	6	2		9072,5	8117,6	9516,1	5427,3	9470,3	6674,5	17674	15842	18990	14516	9072,5	8117,6	9516,1	5427,3	9470,3	6674,5	17674	15842	18990	14516	0.96:0.86:1.00:0.57:1.00:0.70:1.87:1.67:2.01:1.53	8046,4	16755	8046,4	16755	2,08	22127	40S ribosomal protein S7 OS=Homo sapiens OX=9606 GN=RPS7 PE=1 SV=1	RPS7	1,056583528	8,51E-39
1832	112401	Q92522	37,18	13	2	2	Acetylation (N-term)	1594,9	1333,7	1033,4	1217,4	1539,3	1851,1	2469,1	3421,6	3231,7	2752,3	1594,9	1333,7	1033,4	1217,4	1539,3	1851,1	2469,1	3421,6	3231,7	2752,3	1.04:0.87:0.67:0.79:1.00:1.20:1.60:2.22:2.10:1.79	1428,3	2968,7	1428,3	2968,7	2,08	22487	Histone H1x OS=Homo sapiens OX=9606 GN=H1FX PE=1 SV=1	H1-10	1,056583528	6,61E-38
1438	99505	O95714	42,33	0	1	1		301,47	287,26	451,79	283,61	297,12	359,35	702,55	624,38	685,4	715,37	301,47	287,26	451,79	283,61	297,12	359,35	702,55	624,38	685,4	715,37	1.01:0.97:1.52:0.95:1.00:1.21:2.36:2.10:2.31:2.41	330,1	681,92	330,1	681,92	2,07	527234	E3 ubiquitin-protein ligase HERC2 OS=Homo sapiens OX=9606 GN=HERC2 PE=1 SV=2	HERC2	1,049630768	4,68E-43
1545	107907	Q96HE9	37,53	12	3	3		2835,3	2249,3	2010,2	1628,9	1454,3	2164,1	4235,8	5086,4	4230,4	3916,4	2835,3	2249,3	2010,2	1628,9	1454,3	2164,1	4235,8	5086,4	4230,4	3916,4	1.95:1.55:1.38:1.12:1.00:1.49:2.91:3.50:2.91:2.69	2110,7	4367,3	2110,7	4367,3	2,07	40085	Proline-rich protein 11 OS=Homo sapiens OX=9606 GN=PRR11 PE=1 SV=1	PRR11	1,049630768	2,95E-38
1066	97383	V9HWH7	27,78	6	2	2		1217,6	507,32	1337,4	1045,7	953,21	1228,9	2046,9	1966,1	3247,6	2360,4	1217,6	507,32	1337,4	1045,7	953,21	1228,9	2046,9	1966,1	3247,6	2360,4	1.28:0.53:1.40:1.10:1.00:1.29:2.15:2.06:3.41:2.48	1162,3	2405,2	1162,3	2405,2	2,07	64616	Epididymis secretory sperm binding protein Li 70p OS=Homo sapiens OX=9606 GN=HEL-S-70p PE=2 SV=1	ATIC	1,049630768	1,66E-28
3156	113438	A0A024R843	24,68	2	1	1	Acetylation (N-term)	395,61	328,17	949,95	474,66	695,82	647,75	1178,6	1118,6	1525,7	999,41	395,61	328,17	949,95	474,66	695,82	647,75	1178,6	1118,6	1525,7	999,41	0.57:0.47:1.37:0.68:1.00:0.93:1.69:1.61:2.19:1.44	581,99	1205,6	581,99	1205,6	2,07	71989	Tripartite motif-containing 32 isoform CRA_a OS=Homo sapiens OX=9606 GN=TRIM32 PE=4 SV=1	TRIM32	1,049630768	2,09E-25
1701	102841	O43824	23,15	2	1	1		0	275,63	399,33	311,03	321,77	257,73	449,35	631,96	830,93	680,87	0	275,63	399,33	311,03	321,77	257,73	449,35	631,96	830,93	680,87	0:0.86:1.24:0.97:1.00:0.80:1.40:1.96:2.58:2.12	313,1	648,28	313,1	648,28	2,07	56898	Putative GTP-binding protein 6 OS=Homo sapiens OX=9606 GN=GTPBP6 PE=2 SV=4	GTPBP6	1,049630768	7,08E-24
2298	108007	P40937-2	20,64	6	1	1		715,53	0	868,37	0	752,3	647,4	1698,1	1414,8	2001	1053,9	715,53	0	868,37	0	752,3	647,4	1698,1	1414,8	2001	1053,9	0.95:0:1.15:0:1.00:0.86:2.26:1.88:2.66:1.40	745,9	1542	745,9	1542	2,07	36105	Isoform 2 of Replication factor C subunit 5 OS=Homo sapiens OX=9606 GN=RFC5	RFC5	1,049630768	2,29E-21
2520	118745	K7EK33	23,75	4	1	1		1196,6	1227,7	1254,7	992,48	0	1191,3	2966,4	2749,6	2025,7	1908,1	1196,6	1227,7	1254,7	992,48	0	1191,3	2966,4	2749,6	2025,7	1908,1	64.00:64.00:64.00:64.00:-:64.00:64.00:64.00:64.00:64.00	1172,6	2412,5	1172,6	2412,5	2,06	43255	DAZ-associated protein 1 OS=Homo sapiens OX=9606 GN=DAZAP1 PE=1 SV=2	DAZAP1	1,042644337	1,78E-24
632	102831	A0A024RAQ1	23,53	14	4	1		542,77	404,14	0	385,71	302,47	472,61	578,79	918,68	1005,8	970,62	542,77	404,14	0	385,71	302,47	472,61	578,79	918,68	1005,8	970,62	1.79:1.34:0:1.28:1.00:1.56:1.91:3.04:3.33:3.21	421,54	868,47	421,54	868,47	2,06	40090	Cold shock domain protein A isoform CRA_a OS=Homo sapiens OX=9606 GN=CSDA PE=4 SV=1	YBX3	1,042644337	2,95E-24
457	117799	P08708	34,28	41	4	4		23484	21160	28785	16247	27857	20345	46461	47991	55416	37612	22185	20006	27329	15092	26456	18698	44930	45966	53621	35623	0.84:0.76:1.03:0.57:1.00:0.71:1.70:1.74:2.03:1.35	23276	46870	21924	45035	2,05	15550	40S ribosomal protein S17 OS=Homo sapiens OX=9606 GN=RPS17 PE=1 SV=2	RPS17	1,03562391	5,25E-35
530	97916	Q8TEV9	30,16	14	10	10	Acetylation (N-term)	9517,6	10270	7140,6	6798,6	4515	7523,9	15702	16843	20517	17662	4532,3	4766,6	2534,8	3063,8	1847,1	3265,2	7541,6	7317,7	9212,1	7392,5	2.45:2.58:1.37:1.66:1.00:1.77:4.08:3.96:4.99:4.00	8320	17862	3840,5	7866	2,05	105022	Guanine nucleotide exchange protein SMCR8 OS=Homo sapiens OX=9606 GN=SMCR8 PE=1 SV=2	SMCR8	1,03562391	6,92E-31
1925	111731	A0A384NL22	28,42	8	1	1		979,84	1089,8	899,33	1056,2	1320,1	1153,5	0	2476,4	1907,6	2270,2	979,84	1089,8	899,33	1056,2	1320,1	1153,5	0	2476,4	1907,6	2270,2	0.74:0.83:0.68:0.80:1.00:0.87:0:1.88:1.45:1.72	1083,1	2218,1	1083,1	2218,1	2,05	22949	Proteasome subunit beta OS=Homo sapiens OX=9606 GN=PSMB3 PE=2 SV=1	PSMB3	1,03562391	3,80E-29
2653	122689	A0A024QYX3	22,26	18	2	2		1342,7	1279,4	1060,2	488,71	2069,4	1469	3379,7	3136,9	2541,6	2223,3	1342,7	1279,4	1060,2	488,71	2069,4	1469	3379,7	3136,9	2541,6	2223,3	0.65:0.62:0.51:0.24:1.00:0.71:1.63:1.52:1.23:1.07	1382,2	2820,4	1382,2	2820,4	2,04	17170	RNA binding motif (RNP1 RRM) protein 3 isoform CRA_c OS=Homo sapiens OX=9606 GN=RBM3 PE=4 SV=1	RBM3	1,028569152	5,50E-23
599	99882	P08243	46,11	22	10	1		2573,9	2717,7	3675,2	2414,5	3048,6	2755,2	5509,9	5390,4	6797,9	5572,7	2573,9	2717,7	3675,2	2414,5	3048,6	2755,2	5509,9	5390,4	6797,9	5572,7	0.84:0.89:1.21:0.79:1.00:0.90:1.81:1.77:2.23:1.83	2864,2	5817,7	2864,2	5817,7	2,03	64370	Asparagine synthetase [glutamine-hydrolyzing] OS=Homo sapiens OX=9606 GN=ASNS PE=1 SV=4	ASNS	1,021479727	7,76E-47
283	105280	Q15365	23,76	35	9	5	Oxidation (M)	18695	20496	33853	22859	23525	22112	33009	43626	56036	49828	14891	16164	26914	16799	19572	15076	25133	37237	45170	40587	0.76:0.83:1.38:0.86:1.00:0.77:1.28:1.90:2.31:2.07	23694	45625	18236	37032	2,03	37498	Poly(rC)-binding protein 1 OS=Homo sapiens OX=9606 GN=PCBP1 PE=1 SV=2	PCBP1	1,021479727	1,74E-24
503	98848	P22314	18,74	9	6	6		2533,1	2675,5	3887,7	2141,9	4175,4	2239,6	4811,3	3998,3	8581	6416,6	1510,5	1584,8	2672,2	1502,9	3091,2	1360	3360,4	2685,3	6012,9	4464,5	0.49:0.51:0.86:0.49:1.00:0.44:1.09:0.87:1.95:1.44	3080,5	5951,8	2031	4130,8	2,03	117849	Ubiquitin-like modifier-activating enzyme 1 OS=Homo sapiens OX=9606 GN=UBA1 PE=1 SV=3	UBA1	1,021479727	1,82E-19
1242	100359	P35251	49,87	1	1	1		500,55	472,39	469,48	413,02	564,1	615,55	981,78	1106,2	1074	915,62	500,55	472,39	469,48	413,02	564,1	615,55	981,78	1106,2	1074	915,62	0.89:0.84:0.83:0.73:1.00:1.09:1.74:1.96:1.90:1.62	505,85	1019,4	505,85	1019,4	2,02	128254	Replication factor C subunit 1 OS=Homo sapiens OX=9606 GN=RFC1 PE=1 SV=4	RFC1	1,014355293	1,35E-50
1338	100166	Q8WX93	43,94	1	1	1		532,85	809,45	813,6	780,62	752,55	727,25	1323,6	1641,4	1614,2	1354,1	532,85	809,45	813,6	780,62	752,55	727,25	1323,6	1641,4	1614,2	1354,1	0.71:1.08:1.08:1.04:1.00:0.97:1.76:2.18:2.14:1.80	736,06	1483,3	736,06	1483,3	2,02	150564	Palladin OS=Homo sapiens OX=9606 GN=PALLD PE=1 SV=3	PALLD	1,014355293	1,15E-44
1212	115382	J3KMX5	36,72	31	4	4		17418	13543	18895	14522	18300	19664	39983	37778	33705	27071	16519	12664	18235	13922	17054	18750	38242	35908	31638	27071	0.97:0.74:1.07:0.82:1.00:1.10:2.24:2.11:1.86:1.59	17334	35108	16467	33215	2,02	16733	40S ribosomal protein S13 OS=Homo sapiens OX=9606 GN=RPS13 PE=1 SV=1	RPS13	1,014355293	1,91E-37
944	99493	A0A024R8A2	31,32	1	1	1		580,22	690,82	489,03	470,55	0	483,8	982,16	914,24	1117,2	1369,3	580,22	690,82	489,03	470,55	0	483,8	982,16	914,24	1117,2	1369,3	64.00:64.00:64.00:64.00:-:64.00:64.00:64.00:64.00:64.00	542,89	1095,7	542,89	1095,7	2,02	166168	GTPase activating protein and VPS9 domains 1 isoform CRA_d OS=Homo sapiens OX=9606 GN=GAPVD1 PE=4 SV=1	GAPVD1	1,014355293	4,79E-32
1205	101330	O00116	28,59	2	1	1		0	228,51	297,96	286,93	303,46	371,59	605,4	704,9	649,88	446,66	0	228,51	297,96	286,93	303,46	371,59	605,4	704,9	649,88	446,66	0:0.75:0.98:0.95:1.00:1.22:2.00:2.32:2.14:1.47	297,69	601,71	297,69	601,71	2,02	72912	Alkyldihydroxyacetonephosphate synthase peroxisomal OS=Homo sapiens OX=9606 GN=AGPS PE=1 SV=1	AGPS	1,014355293	2,57E-29
666	99543	Q12769	28,1	3	3	3		1923,5	2338,8	2550,2	2003,6	2402,2	2012,7	4040,7	4179,2	5630	3702,2	1923,5	2338,8	2550,2	2003,6	2402,2	2012,7	4040,7	4179,2	5630	3702,2	0.80:0.97:1.06:0.83:1.00:0.84:1.68:1.74:2.34:1.54	2205,2	4463,8	2205,2	4463,8	2,02	162121	Nuclear pore complex protein Nup160 OS=Homo sapiens OX=9606 GN=NUP160 PE=1 SV=3	NUP160	1,014355293	7,94E-29
1115	98568	Q8N163	26,42	2	1	1		306,79	451,27	563,15	426,85	578,2	418,78	924,56	772,3	1079,9	0	306,79	451,27	563,15	426,85	578,2	418,78	924,56	772,3	1079,9	0	0.53:0.78:0.97:0.74:1.00:0.72:1.60:1.34:1.87:0	457,5	925,58	457,5	925,58	2,02	102902	Cell cycle and apoptosis regulator protein 2 OS=Homo sapiens OX=9606 GN=CCAR2 PE=1 SV=2	CCAR2	1,014355293	3,80E-27
1693	107788	P50579-3	38,36	2	1	1		273,97	300,05	379,91	291,43	480,44	309,74	684,95	661,33	758,15	621,09	273,97	300,05	379,91	291,43	480,44	309,74	684,95	661,33	758,15	621,09	0.57:0.62:0.79:0.61:1.00:0.64:1.43:1.38:1.58:1.29	339,26	681,38	339,26	681,38	2,01	50497	Isoform 3 of Methionine aminopeptidase 2 OS=Homo sapiens OX=9606 GN=METAP2	METAP2	1,007195501	4,37E-39
2377	104777	Q8WU76	34,84	3	2	2		908,98	1137,5	942,18	695,2	933,24	547,27	1555,5	2034,4	1867,5	1810,5	908,98	1137,5	942,18	695,2	933,24	547,27	1555,5	2034,4	1867,5	1810,5	0.97:1.22:1.01:0.74:1.00:0.59:1.67:2.18:2.00:1.94	905,68	1817	905,68	1817	2,01	75127	Sec1 family domain-containing protein 2 OS=Homo sapiens OX=9606 GN=SCFD2 PE=1 SV=2	SCFD2	1,007195501	1,45E-35
1950	109103	Q13232	23,84	6	1	1		649,87	563,09	527,5	576,18	639,77	669,07	875,73	1368	1280	1336,6	649,87	563,09	527,5	576,18	639,77	669,07	875,73	1368	1280	1336,6	1.02:0.88:0.82:0.90:1.00:1.05:1.37:2.14:2.00:2.09	604,24	1215,1	604,24	1215,1	2,01	19015	Nucleoside diphosphate kinase 3 OS=Homo sapiens OX=9606 GN=NME3 PE=1 SV=2	NME3	1,007195501	1,45E-24
474	99941	P29401-2	16,25	15	7	7		10166	8740,2	11899	6553,7	14033	12617	13945	20472	29422	24493	7268,1	5594,3	9771,4	4898	10422	8719,1	8877,6	14588	20510	16625	0.70:0.54:0.94:0.47:1.00:0.84:0.85:1.40:1.97:1.60	11642	23693	8353,6	16760	2,01	68814	Isoform 2 of Transketolase OS=Homo sapiens OX=9606 GN=TKT	TKT	1,007195501	5,62E-17
1143	102479	A0A024R6H1	36,65	13	4	4		2402,7	2008	3517,2	3061,4	3211,8	3333	5693,1	4985,5	6560	6106,1	2156	1773,5	3167,7	2764,9	2842,8	3015,7	5171,5	4439,3	5832,3	5535,9	0.76:0.62:1.11:0.97:1.00:1.06:1.82:1.56:2.05:1.95	2922,4	5836,2	2620,1	5244,7	2	62924	Serine palmitoyltransferase long chain base subunit 2 isoform CRA_a OS=Homo sapiens OX=9606 GN=SPTLC2 PE=3 SV=1	SPTLC2	1	2,24E-37
878	111088	P61254	32,66	45	7	2		2952	2532,4	3582,1	3466,3	4617,9	5523,1	9772,1	6562,8	10112	8268,6	2952	2532,4	3582,1	3466,3	4617,9	5523,1	9772,1	6562,8	10112	8268,6	0.64:0.55:0.78:0.75:1.00:1.20:2.12:1.42:2.19:1.79	4330,6	8679	4330,6	8679	2	17258	60S ribosomal protein L26 OS=Homo sapiens OX=9606 GN=RPL26 PE=1 SV=1	RPL26	1	2,19E-33
858	97476	Q9NVP1	30,85	6	3	3		1796,9	1839	1587,5	1204,6	1414,8	1621	2355,8	3456,3	3020,5	2739,9	1796,9	1839	1587,5	1204,6	1414,8	1621	2355,8	3456,3	3020,5	2739,9	1.27:1.30:1.12:0.85:1.00:1.15:1.67:2.44:2.13:1.94	1577,3	3158,4	1577,3	3158,4	2	75407	ATP-dependent RNA helicase DDX18 OS=Homo sapiens OX=9606 GN=DDX18 PE=1 SV=2	DDX18	1	1,41E-31
102	97320	A0A384ME17	30,35	45	18	18	Oxidation (M)	161410	161250	189350	156970	161090	146970	384440	349220	480070	390620	70198	70286	83350	65872	74313	65908	146890	119690	172680	134210	0.94:0.95:1.12:0.89:1.00:0.89:1.98:1.61:2.32:1.81	163850	401090	71654	143370	2	49875	Elongation factor Tu OS=Homo sapiens OX=9606 GN=TUFM PE=2 SV=1	TUFM	1	4,47E-31
982	117947	P62854	33,31	26	2	2		23492	25936	26088	19035	27704	16847	35895	49229	52550	46676	23492	25936	26088	19035	27704	16847	35895	49229	52550	46676	0.85:0.94:0.94:0.69:1.00:0.61:1.30:1.78:1.90:1.68	23184	46087	23184	46087	1,99	13015	40S ribosomal protein S26 OS=Homo sapiens OX=9606 GN=RPS26 PE=1 SV=3	RPS26	0,992768431	4,90E-34
2061	105109	Q13356	52,69	4	1	1		405,2	378,54	371,05	436,14	451,05	0	863,89	862,28	763,23	748,82	405,2	378,54	371,05	436,14	451,05	0	863,89	862,28	763,23	748,82	0.90:0.84:0.82:0.97:1.00:0:1.92:1.91:1.69:1.66	408,39	809,55	408,39	809,55	1,98	58824	RING-type E3 ubiquitin-protein ligase PPIL2 OS=Homo sapiens OX=9606 GN=PPIL2 PE=1 SV=1	PPIL2	0,98550043	2,04E-53
1245	102733	B7Z592	31,92	4	1	1		276,81	220,77	374,57	0	233,73	267,34	498,6	566,73	596,72	508,62	276,81	220,77	374,57	0	233,73	267,34	498,6	566,73	596,72	508,62	1.18:0.94:1.60:0:1.00:1.14:2.13:2.42:2.55:2.18	274,64	542,67	274,64	542,67	1,98	44891	cDNA FLJ61635 highly similar to Homo sapiens likely ortholog of mouse immediate early response erythropoietin 4 (LEREPO4) mRNA OS=Homo sapiens OX=9606 PE=2 SV=1	NA	0,98550043	1,20E-32
796	103874	P31946-2	23,93	19	4	1	Oxidation (M)	1123	750,52	0	930,35	1397,6	1317,4	2757,8	2444,1	1682,7	1859,6	1123	750,52	0	930,35	1397,6	1317,4	2757,8	2444,1	1682,7	1859,6	0.80:0.54:0:0.67:1.00:0.94:1.97:1.75:1.20:1.33	1103,8	2186	1103,8	2186	1,98	27850	Isoform Short of 14-3-3 protein beta/alpha OS=Homo sapiens OX=9606 GN=YWHAB	YWHAB	0,98550043	1,17E-24
1267	101107	Q13573	36,71	3	1	1		360,65	505,23	620,89	423,69	598,41	554,6	948,02	1107,8	999,61	977,44	360,65	505,23	620,89	423,69	598,41	554,6	948,02	1107,8	999,61	977,44	0.60:0.84:1.04:0.71:1.00:0.93:1.58:1.85:1.67:1.63	510,58	1008,2	510,58	1008,2	1,97	61495	SNW domain-containing protein 1 OS=Homo sapiens OX=9606 GN=SNW1 PE=1 SV=1	SNW1	0,97819563	1,95E-37
3102	132534	P15407	31,81	6	1	1		1150	1072,2	1010,5	676,63	1044,7	0	2039,2	2181,3	1764,8	1826,4	1150	1072,2	1010,5	676,63	1044,7	0	2039,2	2181,3	1764,8	1826,4	1.10:1.03:0.97:0.65:1.00:0:1.95:2.09:1.69:1.75	990,79	1952,9	990,79	1952,9	1,97	29413	Fos-related antigen 1 OS=Homo sapiens OX=9606 GN=FOSL1 PE=1 SV=1	FOSL1	0,97819563	1,55E-32
1475	100790	O43264	31,72	2	1	1	Acetylation (N-term)	810,09	730,39	883,19	542,65	777,4	684,63	1376,8	1322,9	1859,2	1266,3	810,09	730,39	883,19	542,65	777,4	684,63	1376,8	1322,9	1859,2	1266,3	1.04:0.94:1.14:0.70:1.00:0.88:1.77:1.70:2.39:1.63	738,06	1456,3	738,06	1456,3	1,97	88830	Centromere/kinetochore protein zw10 homolog OS=Homo sapiens OX=9606 GN=ZW10 PE=1 SV=3	ZW10	0,97819563	1,91E-32
232	97082	A0MZ66	17,46	29	15	1		2263,2	1988,7	1497,8	1777,7	831,63	1496,3	3599	2000,9	2949	4385,9	2263,2	1988,7	1497,8	1777,7	831,63	1496,3	3599	2000,9	2949	4385,9	2.72:2.39:1.80:2.14:1.00:1.80:4.33:2.41:3.55:5.27	1642,5	3233,7	1642,5	3233,7	1,97	71640	Shootin-1 OS=Homo sapiens OX=9606 GN=SHTN1 PE=1 SV=4	SHTN1	0,97819563	3,47E-18
1137	113582	P26583	49,04	16	4	4		4546,6	4903,3	6153	5055,3	4644,8	4769,7	9668,2	10582	11208	9482	4183,7	4359,6	5510,1	4698,1	4068,4	4769,7	8435,5	9586,4	10217	8420,5	1.03:1.07:1.35:1.15:1.00:1.17:2.07:2.36:2.51:2.07	5181,8	10235	4685,2	9164,7	1,96	24034	High mobility group protein B2 OS=Homo sapiens OX=9606 GN=HMGB2 PE=1 SV=2	HMGB2	0,970853654	9,12E-50
830	101008	A0A024R6K8	38,26	14	5	5		7081,8	6156,6	8907,9	5866,1	5590,7	5407,3	11413	11865	14410	11981	5547,8	4935,6	6716,6	4329,3	4447,4	4360,2	8916,5	9789,7	12143	9246,8	1.25:1.11:1.51:0.97:1.00:0.98:2.00:2.20:2.73:2.08	6569	12417	5123,4	10024	1,96	53165	Epididymis secretory sperm binding protein OS=Homo sapiens OX=9606 GN=WARS PE=2 SV=1	WARS1	0,970853654	5,50E-39
792	102976	Q9ULV4-3	35,46	14	6	6		6390	4769,3	5590,2	4130,3	3871,8	3300,5	9342,9	10749	13390	11887	5048,1	3156,1	4100,6	3067,9	2898,8	2592	5921,5	7396	8204,2	7509,3	1.74:1.09:1.41:1.06:1.00:0.89:2.04:2.55:2.83:2.59	5157,6	11342	3705,6	7257,7	1,96	58948	Isoform 3 of Coronin-1C OS=Homo sapiens OX=9606 GN=CORO1C	CORO1C	0,970853654	3,47E-36
1589	103753	P31350	30,55	19	5	4		3101,3	2969,2	2042,1	1679,6	1538,5	2112	3861,5	5410,2	5865,1	4411,3	2629,7	2450,3	1581,7	1348	1193,3	1735,2	3118,1	4350,4	4644,3	3804,7	2.20:2.05:1.33:1.13:1.00:1.45:2.61:3.65:3.89:3.19	2447,1	4887	2029,8	3979,4	1,96	44878	Ribonucleoside-diphosphate reductase subunit M2 OS=Homo sapiens OX=9606 GN=RRM2 PE=1 SV=1	RRM2	0,970853654	2,82E-31
49	97773	P21333	43,5	24	44	40		103280	98679	91655	78942	85337	85387	158370	157500	200100	162860	15402	15925	15957	11705	14034	13959	28300	27965	33074	23850	1.10:1.13:1.14:0.83:1.00:0.99:2.02:1.99:2.36:1.70	90970	169890	14497	28297	1,95	280737	Filamin-A OS=Homo sapiens OX=9606 GN=FLNA PE=1 SV=4	FLNA	0,963474124	3,16E-44
1898	111589	Q9NX20	38,15	11	2	2		1199,9	1327,4	1283,9	1452	1449,2	1765,2	2767,7	2352,8	3254,2	2657,3	1199,9	1327,4	1283,9	1452	1449,2	1765,2	2767,7	2352,8	3254,2	2657,3	0.83:0.92:0.89:1.00:1.00:1.22:1.91:1.62:2.25:1.83	1412,9	2758	1412,9	2758	1,95	28449	39S ribosomal protein L16 mitochondrial OS=Homo sapiens OX=9606 GN=MRPL16 PE=1 SV=1	MRPL16	0,963474124	7,08E-39
72	97835	Q6NUR7	35,61	45	31	18	Oxidation (M)	105010	109350	115800	87592	108520	103600	213750	215300	266360	209270	52713	55677	56017	45441	52442	54854	89457	102520	119970	100570	1.01:1.06:1.07:0.87:1.00:1.05:1.71:1.95:2.29:1.92	105430	226710	52857	103130	1,95	69242	Ezrin OS=Homo sapiens OX=9606 GN=EZR PE=2 SV=1	EZR	0,963474124	2,45E-36
501	97120	P61011	32,28	31	10	10		17507	18307	13125	12417	12096	10797	27941	27417	35379	27191	8768,7	9326,7	7717,4	5909	6665,4	6601,3	12445	13577	18386	13960	1.32:1.40:1.16:0.89:1.00:0.99:1.87:2.04:2.76:2.09	14728	29482	7498,1	14592	1,95	55705	Signal recognition particle 54 kDa protein OS=Homo sapiens OX=9606 GN=SRP54 PE=1 SV=1	SRP54	0,963474124	5,25E-33
1648	106971	P25786-2	27,05	10	2	2		1052,7	1125,6	1830,7	1117,6	1950,2	1718,3	2245,5	2702,8	3609,6	2869,7	1052,7	1125,6	1830,7	1117,6	1950,2	1718,3	2245,5	2702,8	3609,6	2869,7	0.54:0.58:0.94:0.57:1.00:0.88:1.15:1.39:1.85:1.47	1465,9	2856,9	1465,9	2856,9	1,95	30239	Isoform Long of Proteasome subunit alpha type-1 OS=Homo sapiens OX=9606 GN=PSMA1	PSMA1	0,963474124	8,91E-28
914	102358	Q6FI23	25,59	20	5	5	Acetylation (N-term)	2876	2272,1	6445,2	2679,1	4121,4	2377,1	6345	4823,7	6958,8	5942,2	1703,1	1806,9	4271,6	2029,2	2668,6	1940,6	4538,8	4142,7	5354,9	4665	0.64:0.68:1.60:0.76:1.00:0.73:1.70:1.55:2.01:1.75	3966	6223,2	2403,3	4675,3	1,95	39318	MAP2K3 protein OS=Homo sapiens OX=9606 GN=MAP2K3 PE=2 SV=1	MAP2K3	0,963474124	2,57E-26
526	99047	Q9BQG0	44,43	5	5	5		3200,2	2854,9	3407,2	2239,6	3284,1	2494,8	4981,2	6339,8	5763,6	5710,6	2419,9	2216,3	2545,7	1604	2326,3	2195,2	4384,6	4783,8	3875,3	4146,4	1.04:0.95:1.09:0.69:1.00:0.94:1.88:2.06:1.67:1.78	2984,2	5902,6	2217,9	4297,5	1,94	148854	Myb-binding protein 1A OS=Homo sapiens OX=9606 GN=MYBBP1A PE=1 SV=2	MYBBP1A	0,956056652	3,72E-45
3005	112709	A0A140VK73	30,27	2	1	1		441,88	398,44	817,62	652,13	688,67	591,08	1059,5	1193,8	1298,3	1103,1	441,88	398,44	817,62	652,13	688,67	591,08	1059,5	1193,8	1298,3	1103,1	0.64:0.58:1.19:0.95:1.00:0.86:1.54:1.73:1.89:1.60	598,3	1163,7	598,3	1163,7	1,94	61068	Testis secretory sperm-binding protein Li 200a OS=Homo sapiens OX=9606 PE=2 SV=1	ISYNA1	0,956056652	5,37E-31
872	99477	Q9ULK4	23,35	2	2	2		825,9	803,59	716,27	662,3	708,78	842,33	1070,4	1561,7	1715,7	1533,6	825,9	803,59	716,27	662,3	708,78	842,33	1070,4	1561,7	1715,7	1533,6	1.17:1.13:1.01:0.93:1.00:1.19:1.51:2.20:2.42:2.16	759,86	1470,4	759,86	1470,4	1,94	156473	Mediator of RNA polymerase II transcription subunit 23 OS=Homo sapiens OX=9606 GN=MED23 PE=1 SV=2	MED23	0,956056652	4,47E-24
436	99181	Q8WWM7	23,18	5	5	5		4065,4	4289,8	4513,5	3726,7	4380,6	3804,4	6213,6	8135	10266	8433,9	3283,3	3195,1	3721,5	2850,6	3330,8	3037,1	4718,9	6137,3	7771,5	6461,9	0.99:0.96:1.12:0.86:1.00:0.91:1.42:1.84:2.33:1.94	4130,1	8262,2	3236,4	6272,4	1,94	113374	Ataxin-2-like protein OS=Homo sapiens OX=9606 GN=ATXN2L PE=1 SV=2	ATXN2L	0,956056652	6,61E-24
1385	101670	Q2NL82	16,59	2	1	1		327,58	441,64	1360,8	475,78	980,81	613,51	1834,5	1406,6	1304,8	885,4	327,58	441,64	1360,8	475,78	980,81	613,51	1834,5	1406,6	1304,8	885,4	0.33:0.45:1.39:0.49:1.00:0.63:1.87:1.43:1.33:0.90	700,02	1357,8	700,02	1357,8	1,94	91810	Pre-rRNA-processing protein TSR1 homolog OS=Homo sapiens OX=9606 GN=TSR1 PE=1 SV=1	TSR1	0,956056652	2,57E-17
1954	115904	P37108	43,12	27	3	3		3148,7	3926,7	4221,5	2839,7	3879,3	3515,4	7693,8	7156	7823,9	6038,3	3148,7	3926,7	4221,5	2839,7	3879,3	3515,4	7693,8	7156	7823,9	6038,3	0.81:1.01:1.09:0.73:1.00:0.91:1.98:1.84:2.02:1.56	3713,4	7178	3713,4	7178	1,93	14570	Signal recognition particle 14 kDa protein OS=Homo sapiens OX=9606 GN=SRP14 PE=1 SV=2	SRP14	0,948600847	7,59E-44
2525	108076	Q96LD4	31,21	2	1	1		223,91	210,55	0	201,8	0	198,77	367,14	374,09	485,99	387,8	223,91	210,55	0	201,8	0	198,77	367,14	374,09	485,99	387,8	64.00:64.00:-:64.00:-:64.00:64.00:64.00:64.00:64.00	208,76	403,75	208,76	403,75	1,93	69532	E3 ubiquitin-protein ligase TRIM47 OS=Homo sapiens OX=9606 GN=TRIM47 PE=1 SV=2	TRIM47	0,948600847	6,17E-32
2070	108662	I6L9E8	30,63	3	1	1		629,63	782,75	527,11	453,52	575,31	712,4	1392	1271,5	1153,6	919,64	629,63	782,75	527,11	453,52	575,31	712,4	1392	1271,5	1153,6	919,64	1.09:1.36:0.92:0.79:1.00:1.24:2.42:2.21:2.01:1.60	613,45	1184,2	613,45	1184,2	1,93	55173	Family with sequence similarity 98 member A OS=Homo sapiens OX=9606 GN=FAM98A PE=2 SV=1	FAM98A	0,948600847	2,34E-31
1047	99278	O60763-2	28,34	3	3	3		1150,9	1638,6	1735,7	1203,9	1110,8	1417,1	2032,5	2619,7	3028,6	3173	1150,9	1638,6	1735,7	1203,9	1110,8	1417,1	2032,5	2619,7	3028,6	3173	1.04:1.48:1.56:1.08:1.00:1.28:1.83:2.36:2.73:2.86	1501,8	2902	1501,8	2902	1,93	109194	Isoform 2 of General vesicular transport factor p115 OS=Homo sapiens OX=9606 GN=USO1	USO1	0,948600847	4,57E-29
1459	113952	Q92688	24,02	8	2	1		352,1	283,73	480,75	0	414,43	0	701,23	639,92	903,25	707,03	352,1	283,73	480,75	0	414,43	0	701,23	639,92	903,25	707,03	0.85:0.68:1.16:0:1.00:0:1.69:1.54:2.18:1.71	382,75	737,86	382,75	737,86	1,93	28788	Acidic leucine-rich nuclear phosphoprotein 32 family member B OS=Homo sapiens OX=9606 GN=ANP32B PE=1 SV=1	ANP32B	0,948600847	9,55E-25
1516	111265	B2R4C1	22,61	37	5	5		13712	14308	20666	11178	20196	20462	26130	35863	32635	43664	10470	11062	17210	8756,5	16263	17094	19526	30922	26052	39092	0.64:0.68:1.06:0.54:1.00:1.05:1.20:1.90:1.60:2.40	18236	34573	14958	28898	1,93	14495	cDNA FLJ92036 highly similar to Homo sapiens ribosomal protein L31 (RPL31) mRNA OS=Homo sapiens OX=9606 PE=2 SV=1	NA	0,948600847	2,45E-23
1499	99396	A0JP11	38,66	1	1	1		280,94	316,16	394,26	229,45	343,31	256,45	643,39	590,99	596,3	504,57	280,94	316,16	394,26	229,45	343,31	256,45	643,39	590,99	596,3	504,57	0.82:0.92:1.15:0.67:1.00:0.75:1.87:1.72:1.74:1.47	303,43	583,81	303,43	583,81	1,92	153158	Phosphoinositide-3-kinase regulatory subunit 4 OS=Homo sapiens OX=9606 GN=PIK3R4 PE=2 SV=1	PIK3R4	0,941106311	2,19E-39
882	101729	A8KAQ5	32,23	12	4	4		2085,6	2015,7	2289,4	1509,8	2936,2	2473,9	5180,7	4525	5035,2	4212,9	1710	2015,7	1938,8	1241	2631,1	2473,9	4433	3758,2	4389,7	3637,6	0.65:0.77:0.74:0.47:1.00:0.94:1.68:1.43:1.67:1.38	2437,1	4738,5	2112	4054,6	1,92	51496	cDNA FLJ77404 highly similar to Homo sapiens small nuclear ribonucleoprotein 70kDa polypeptide (RNP antigen) (SNRP70) transcript variant 1 mRNA OS=Homo sapiens OX=9606 PE=2 SV=1	NA	0,941106311	5,89E-33
1072	101940	P09543	29,3	11	4	4		5042,3	4895,4	8772,5	5814,2	7152,2	6215,7	11310	10486	14757	10916	4392,8	4214,2	7914,1	4908,7	6650,7	5457,7	10458	9103	13057	9242,8	0.66:0.63:1.19:0.74:1.00:0.82:1.57:1.37:1.96:1.39	6315,4	12134	5589,7	10731	1,92	47579	2' 3'-cyclic-nucleotide 3'-phosphodiesterase OS=Homo sapiens OX=9606 GN=CNP PE=1 SV=2	CNP	0,941106311	5,01E-30
1835	117251	B4DDC6	25,67	16	2	2		3832,2	3661,4	5028,8	2105,5	5156,3	3808,7	6851	7240,7	9771,1	6558,3	3832,2	3661,4	5028,8	2105,5	5156,3	3808,7	6851	7240,7	9771,1	6558,3	0.74:0.71:0.98:0.41:1.00:0.74:1.33:1.40:1.90:1.27	4117	7913,7	4117	7913,7	1,92	14573	Prostaglandin E synthase 3 OS=Homo sapiens OX=9606 GN=PTGES3 PE=1 SV=1	PTGES3	0,941106311	2,14E-26
2512	111657	B4DH58	25,4	3	1	1		482,93	436,8	559,66	423,92	569,49	398,64	865,36	848,7	1209	745,1	482,93	436,8	559,66	423,92	569,49	398,64	865,36	848,7	1209	745,1	0.85:0.77:0.98:0.74:1.00:0.70:1.52:1.49:2.12:1.31	478,57	917,03	478,57	917,03	1,92	41460	cDNA FLJ56344 highly similar to Implantation-associated protein OS=Homo sapiens OX=9606 PE=2 SV=1	NA	0,941106311	3,98E-26
3280	120364	A0A024R1P2	25,01	7	1	1		760,26	677,7	1422,7	838,8	1130	546,56	1762,6	1415,3	1996	1701,1	760,26	677,7	1422,7	838,8	1130	546,56	1762,6	1415,3	1996	1701,1	0.67:0.60:1.26:0.74:1.00:0.48:1.56:1.25:1.77:1.51	896,01	1718,7	896,01	1718,7	1,92	21429	Ras-related C3 botulinum toxin substrate 2 (Rho family small GTP binding protein Rac2) isoform CRA_a OS=Homo sapiens OX=9606 GN=RAC2 PE=4 SV=1	RAC2	0,941106311	9,77E-26
542	111325	B2R984	25,8	23	6	1	Acetylation (N-term)	14413	16475	14808	12359	7120,7	17357	31467	24464	26718	22226	14413	16475	14808	12359	7120,7	17357	31467	24464	26718	22226	2.02:2.31:2.08:1.74:1.00:2.44:4.42:3.44:3.75:3.12	13756	26219	13756	26219	1,91	21893	cDNA FLJ94268 highly similar to Homo sapiens histone 1 H1e (HIST1H1E) mRNA OS=Homo sapiens OX=9606 PE=2 SV=1	NA	0,933572638	1,58E-26
2201	111178	A0A140VJS6	23,61	5	1	1		429,96	257,74	408,88	325,59	322,49	572,29	830,72	749,26	853,33	514,46	429,96	257,74	408,88	325,59	322,49	572,29	830,72	749,26	853,33	514,46	1.33:0.80:1.27:1.01:1.00:1.77:2.58:2.32:2.65:1.60	386,16	736,94	386,16	736,94	1,91	22836	Proteasome subunit beta OS=Homo sapiens OX=9606 PE=2 SV=1	PSMB2	0,933572638	2,45E-24
1290	106430	P61006	17,66	17	3	1		0	703,62	959,67	655,47	917,12	856,02	1353,4	1648,3	2189,1	1072,7	0	703,62	959,67	655,47	917,12	856,02	1353,4	1648,3	2189,1	1072,7	0:0.77:1.05:0.71:1.00:0.93:1.48:1.80:2.39:1.17	818,38	1565,9	818,38	1565,9	1,91	23668	Ras-related protein Rab-8A OS=Homo sapiens OX=9606 GN=RAB8A PE=1 SV=1	RAB8A	0,933572638	2,19E-18
1618	106685	J3QRD1	31,94	13	4	3		1940,8	2030,2	1639,1	1178,5	1362,9	1039,8	2874,2	2633,9	3720,6	3173,2	1940,8	2030,2	1639,1	1178,5	1362,9	1039,8	2874,2	2633,9	3720,6	3173,2	1.42:1.49:1.20:0.86:1.00:0.76:2.11:1.93:2.73:2.33	1628,2	3100,5	1628,2	3100,5	1,9	44648	Aldehyde dehydrogenase family 3 member A2 OS=Homo sapiens OX=9606 GN=ALDH3A2 PE=1 SV=1	ALDH3A2	0,925999419	1,15E-32
1483	100802	Q0IIM8	29,22	1	1	1		340,06	256,45	502,79	412,27	356,86	555,42	849,77	659,82	789,15	774,39	340,06	256,45	502,79	412,27	356,86	555,42	849,77	659,82	789,15	774,39	0.95:0.72:1.41:1.16:1.00:1.56:2.38:1.85:2.21:2.17	403,98	768,28	403,98	768,28	1,9	128709	TBC1 domain family member 8B OS=Homo sapiens OX=9606 GN=TBC1D8B PE=1 SV=2	TBC1D8B	0,925999419	6,03E-30
3342	139999	Q9UNL2-2	26,39	7	1	1		961,09	454,85	1027,9	551,09	800,14	741,24	1624,9	1369,4	1503,7	1233,3	961,09	454,85	1027,9	551,09	800,14	741,24	1624,9	1369,4	1503,7	1233,3	1.20:0.57:1.28:0.69:1.00:0.93:2.03:1.71:1.88:1.54	756,05	1432,9	756,05	1432,9	1,9	22610	Isoform 2 of Translocon-associated protein subunit gamma OS=Homo sapiens OX=9606 GN=SSR3	SSR3	0,925999419	4,07E-27
2932	115357	A0A087WVI1	19,66	6	1	1		493,72	256	501,82	234,66	667,68	586,5	1004,6	649,04	804,27	1019	493,72	256	501,82	234,66	667,68	586,5	1004,6	649,04	804,27	1019	0.74:0.38:0.75:0.35:1.00:0.88:1.50:0.97:1.20:1.53	456,73	869,23	456,73	869,23	1,9	34767	PDZ and LIM domain protein 2 OS=Homo sapiens OX=9606 GN=PDLIM2 PE=1 SV=1	PDLIM2	0,925999419	2,19E-20
793	105192	Q9H0U4	18,49	40	7	1	Acetylation (N-term)	663,73	996,86	562,62	0	846,45	484,12	1370,4	1401	1761,3	878,33	663,73	996,86	562,62	0	846,45	484,12	1370,4	1401	1761,3	878,33	0.78:1.18:0.66:0:1.00:0.57:1.62:1.66:2.08:1.04	710,76	1352,7	710,76	1352,7	1,9	22171	Ras-related protein Rab-1B OS=Homo sapiens OX=9606 GN=RAB1B PE=1 SV=1	RAB1B	0,925999419	3,24E-19
32	101117	A0A2U3TZH3	37,81	34	12	3		10148	8808,6	11459	7896	13767	10815	22010	19638	22459	17145	10148	8808,6	11459	7896	13767	10815	22010	19638	22459	17145	0.74:0.64:0.83:0.57:1.00:0.79:1.60:1.43:1.63:1.25	10769	20313	10769	20313	1,89	54341	Elongation factor 1-alpha OS=Homo sapiens OX=9606 GN=EEF1A2 PE=1 SV=1	EEF1A2	0,918386234	1,55E-38
1454	100075	B3KX19	34,49	3	2	2		608,95	881,13	1102	778,34	987,23	698,64	1348,5	1610,7	1831,3	1596,6	608,95	881,13	1102	778,34	987,23	698,64	1348,5	1610,7	1831,3	1596,6	0.62:0.89:1.12:0.79:1.00:0.71:1.37:1.63:1.86:1.62	842,71	1596,8	842,71	1596,8	1,89	108210	cDNA FLJ44500 fis clone UTERU3000828 highly similar to 116 kDa U5 small nuclear ribonucleoprotein component OS=Homo sapiens OX=9606 PE=2 SV=1	EFTUD2	0,918386234	3,24E-35
2167	109468	Q6FHQ0	25,79	2	1	1		434,57	345,94	0	383,06	325,74	632,59	655,13	831,92	863,23	855,88	434,57	345,94	0	383,06	325,74	632,59	655,13	831,92	863,23	855,88	1.33:1.06:0:1.18:1.00:1.94:2.01:2.55:2.65:2.63	424,38	801,54	424,38	801,54	1,89	47820	RBBP7 protein (Fragment) OS=Homo sapiens OX=9606 GN=RBBP7 PE=2 SV=1	RBBP7	0,918386234	1,62E-26
1931	100390	P28838-2	18,06	2	1	1		250,14	323,16	0	290,72	0	277,39	508,54	624,83	358,91	663,74	250,14	323,16	0	290,72	0	277,39	508,54	624,83	358,91	663,74	64.00:64.00:-:64.00:-:64.00:64.00:64.00:64.00:64.00	285,35	539	285,35	539	1,89	52771	Isoform 2 of Cytosol aminopeptidase OS=Homo sapiens OX=9606 GN=LAP3	LAP3	0,918386234	8,71E-19
642	102158	V9HW98	38,34	31	6	5	Oxidation (M)	5076	5090,5	5743	4229	5187,5	5175,3	8854,8	8569,7	10847	8644,3	3957,8	3812,2	4449,5	3093,8	4286,2	3895,4	7317,8	6661,5	8768,1	6766,7	0.92:0.89:1.04:0.72:1.00:0.91:1.71:1.55:2.05:1.58	5083,6	9229	3915,8	7378,5	1,88	29174	Epididymis luminal protein 2 OS=Homo sapiens OX=9606 GN=HEL2 PE=1 SV=1	YWHAE	0,910732662	4,57E-39
477	99676	P11413-2	38,04	22	10	10		14211	13395	12559	8882,3	11095	9514,6	21964	21947	26351	22111	7358	7120	7101,4	4627,1	6062,9	5096,8	11002	11421	13368	10975	1.21:1.17:1.17:0.76:1.00:0.84:1.81:1.88:2.20:1.81	11958	23093	6227,7	11692	1,88	63827	Isoform Long of Glucose-6-phosphate 1-dehydrogenase OS=Homo sapiens OX=9606 GN=G6PD	G6PD	0,910732662	9,12E-39
321	105206	A0A0S2Z4G7	30,31	38	8	8	Oxidation (M)	58695	55870	70399	53978	54957	49078	88212	91129	126380	90087	39585	39099	49529	35699	35564	31644	65891	66979	92670	65255	1.11:1.10:1.39:1.00:1.00:0.89:1.85:1.88:2.61:1.83	57684	99103	38662	72699	1,88	29465	Nucleophosmin (Nucleolar phosphoprotein B23 numatrin) isoform CRA_f (Fragment) OS=Homo sapiens OX=9606 GN=NPM1 PE=2 SV=1	NPM1	0,910732662	4,90E-31
1715	102311	P19525	18	2	1	1		191,81	333,84	336,21	178,1	338,18	271,16	317,75	616,23	558,11	577,48	191,81	333,84	336,21	178,1	338,18	271,16	317,75	616,23	558,11	577,48	0.57:0.99:0.99:0.53:1.00:0.80:0.94:1.82:1.65:1.71	274,88	517,39	274,88	517,39	1,88	62094	Interferon-induced double-stranded RNA-activated protein kinase OS=Homo sapiens OX=9606 GN=EIF2AK2 PE=1 SV=2	EIF2AK2	0,910732662	1,00E-18
346	106974	A0A384N6B9	15,17	33	8	4	Oxidation (M)	24747	23512	51589	25544	46136	26742	36120	61937	88940	58315	22647	21014	46949	23029	42151	23982	33444	57323	80644	54013	0.54:0.50:1.11:0.55:1.00:0.57:0.79:1.36:1.91:1.28	33045	61328	29962	56356	1,88	38651	Epididymis secretory sperm binding protein OS=Homo sapiens OX=9606 PE=2 SV=1	NA	0,910732662	6,76E-16
231	97267	P42166	28,6	24	11	2		554,83	872,79	947,3	695,52	930,33	992,09	1389,7	1535,7	2207,9	1535,5	554,83	872,79	947,3	695,52	930,33	992,09	1389,7	1535,7	2207,9	1535,5	0.60:0.94:1.02:0.75:1.00:1.07:1.49:1.65:2.37:1.65	890,71	1667,2	890,71	1667,2	1,87	75492	Lamina-associated polypeptide 2 isoform alpha OS=Homo sapiens OX=9606 GN=TMPO PE=1 SV=2	TMPO	0,90303827	2,51E-29
1064	99411	B3KMC9	23,62	3	2	2		558,22	963,15	1100,8	813,04	1034,9	1250,5	2035,5	1480	2689,2	1653,5	558,22	963,15	1100,8	813,04	1034,9	1250,5	2035,5	1480	2689,2	1653,5	0.54:0.93:1.06:0.79:1.00:1.21:1.97:1.43:2.60:1.60	1049,5	1964,6	1049,5	1964,6	1,87	108613	5'-3' exoribonuclease OS=Homo sapiens OX=9606 PE=2 SV=1	NA	0,90303827	2,40E-24
915	99892	P50570	22,82	2	2	2		672,41	730,02	769,26	746,41	219,75	347,93	1117,4	1433,8	1677,4	1291,2	672,41	730,02	769,26	746,41	219,75	347,93	1117,4	1433,8	1677,4	1291,2	3.06:3.32:3.50:3.40:1.00:1.58:5.08:6.52:7.63:5.88	736,79	1379,9	736,79	1379,9	1,87	98064	Dynamin-2 OS=Homo sapiens OX=9606 GN=DNM2 PE=1 SV=2	DNM2	0,90303827	1,51E-23
3019	119267	O14925	16,28	8	1	1		0	773,63	1025,1	653,02	614,35	707,07	924,2	1303	2029,6	1385,4	0	773,63	1025,1	653,02	614,35	707,07	924,2	1303	2029,6	1385,4	0:1.26:1.67:1.06:1.00:1.15:1.50:2.12:3.30:2.26	754,63	1410,6	754,63	1410,6	1,87	21943	Mitochondrial import inner membrane translocase subunit Tim23 OS=Homo sapiens OX=9606 GN=TIMM23 PE=1 SV=1	TIMM23	0,90303827	5,25E-17
3098	119842	B2RD51	27,91	3	1	1	Acetylation (N-term)	481,24	515,15	595,32	295,19	530,05	646,02	754	1015,4	1074	955,6	481,24	515,15	595,32	295,19	530,05	646,02	754	1015,4	1074	955,6	0.91:0.97:1.12:0.56:1.00:1.22:1.42:1.92:2.03:1.80	510,49	949,76	510,49	949,76	1,86	32882	Proteasome assembly chaperone 1 OS=Homo sapiens OX=9606 PE=2 SV=1	PBA1	0,895302621	1,23E-28
2644	107878	O00330	20,01	3	1	1		0	999,51	1254,5	513,09	816,35	1017,2	2097,5	1359,5	1852,5	1526,2	0	999,51	1254,5	513,09	816,35	1017,2	2097,5	1359,5	1852,5	1526,2	0:1.22:1.54:0.63:1.00:1.25:2.57:1.67:2.27:1.87	920,15	1708,9	920,15	1708,9	1,86	54122	Pyruvate dehydrogenase protein X component mitochondrial OS=Homo sapiens OX=9606 GN=PDHX PE=1 SV=3	PDHX	0,895302621	9,77E-21
511	97920	Q6IQ30	32,32	14	7	3		2091	1688,1	2019,9	1627,6	2254,6	2016,9	3083,4	3852,6	4412,2	3445,3	2091	1688,1	2019,9	1627,6	2254,6	2016,9	3083,4	3852,6	4412,2	3445,3	0.93:0.75:0.90:0.72:1.00:0.89:1.37:1.71:1.96:1.53	2001	3698,4	2001	3698,4	1,85	72361	Polyadenylate-binding protein OS=Homo sapiens OX=9606 GN=PABPC4 PE=2 SV=1	PABPC4	0,887525271	4,79E-33
3180	118322	Q53GA4	28,73	6	1	1		753,3	726,61	1117,2	833,37	726,76	986,75	1373	1332,4	1950,5	1674,3	753,3	726,61	1117,2	833,37	726,76	986,75	1373	1332,4	1950,5	1674,3	1.04:1.00:1.54:1.15:1.00:1.36:1.89:1.83:2.68:2.30	857,33	1582,5	857,33	1582,5	1,85	17092	Pleckstrin homology-like domain family A member 2 OS=Homo sapiens OX=9606 GN=PHLDA2 PE=1 SV=2	PHLDA2	0,887525271	1,86E-29
924	102514	Q9NTK5	28,42	18	5	5		3573,1	2788,1	3478,8	2926,4	4203,2	3768,7	7576,2	6510	9729,5	8184,4	2937,7	2342,9	2900,2	2539,7	2995	3024,2	5103,6	4308,8	6417,7	5671,7	0.98:0.78:0.97:0.85:1.00:1.01:1.70:1.44:2.14:1.89	3903,3	8000	2903,6	5375,4	1,85	44744	Obg-like ATPase 1 OS=Homo sapiens OX=9606 GN=OLA1 PE=1 SV=2	OLA1	0,887525271	3,80E-29
749	106096	A0A024R904	27,07	31	5	5		7313,8	6998,1	7401,9	6033,2	6630	7352,1	10638	14614	12914	15326	5826,2	5710,4	6271	4932,2	5460,9	6255,3	8926,5	10832	8940,4	12283	1.07:1.05:1.15:0.90:1.00:1.15:1.63:1.98:1.64:2.25	6954,8	13763	5742,7	10635	1,85	26210	Calcyclin binding protein isoform CRA_a OS=Homo sapiens OX=9606 GN=CACYBP PE=4 SV=1	CACYBP	0,887525271	8,51E-28
847	98301	Q9UII4	25,2	4	3	3		1090,2	748,43	1809,9	1557,1	1759,4	1458,8	2199,8	2802,8	3234,2	2580,3	1090,2	748,43	1809,9	1557,1	1759,4	1458,8	2199,8	2802,8	3234,2	2580,3	0.62:0.43:1.03:0.89:1.00:0.83:1.25:1.59:1.84:1.47	1464,3	2704,3	1464,3	2704,3	1,85	116852	E3 ISG15--protein ligase HERC5 OS=Homo sapiens OX=9606 GN=HERC5 PE=1 SV=2	HERC5	0,887525271	6,31E-26
2148	105348	Q499G7	21,46	4	1	1	Acetylation (N-term)	1087,8	668,48	1518,7	1223,7	1150	1242	2498,6	1852,4	2589	1550,5	1087,8	668,48	1518,7	1223,7	1150	1242	2498,6	1852,4	2589	1550,5	0.95:0.58:1.32:1.06:1.00:1.08:2.17:1.61:2.25:1.35	1148,5	2122,6	1148,5	2122,6	1,85	41331	Mitogen-activated protein kinase OS=Homo sapiens OX=9606 GN=MAPK1 PE=2 SV=1	MAPK1	0,887525271	3,47E-22
1351	102149	B4DRA5	19,6	5	3	2	Acetylation (N-term)	921,42	1061,8	912,62	269,23	808,27	710	1297,8	1410,8	1910,9	1700,6	921,42	1061,8	912,62	269,23	808,27	710	1297,8	1410,8	1910,9	1700,6	1.14:1.31:1.13:0.33:1.00:0.88:1.61:1.75:2.36:2.10	855,03	1580	855,03	1580	1,85	83810	Protein transport protein SEC23 OS=Homo sapiens OX=9606 PE=2 SV=1	SEC23A	0,887525271	2,51E-20
1136	107045	P00387	34,6	25	6	5		5927,3	5223,8	8924,6	7518,9	5734,7	8269,1	11002	11595	13069	12174	3949,8	4141,8	6220,7	4902,1	4340,2	6526,6	8138,3	9018,8	9619,4	10039	0.91:0.95:1.43:1.13:1.00:1.50:1.88:2.08:2.22:2.31	7065,1	11960	5013,5	9203,8	1,84	34235	NADH-cytochrome b5 reductase 3 OS=Homo sapiens OX=9606 GN=CYB5R3 PE=1 SV=3	CYB5R3	0,879705766	2,51E-35
289	98245	A4QPB0	26,9	10	12	11		4926,8	4335,8	6935,6	4886,2	6971,2	8172,3	9571,5	10766	12360	8866	2187,4	1868,9	3594,1	2159,5	3037,1	2594,9	5209,8	5029,8	5185,7	3535,3	0.72:0.62:1.18:0.71:1.00:0.85:1.72:1.66:1.71:1.16	6495,3	10585	2573,7	4740,1	1,84	189279	IQ motif containing GTPase activating protein 1 OS=Homo sapiens OX=9606 GN=IQGAP1 PE=1 SV=1	IQGAP1	0,879705766	1,26E-27
537	98753	Q8N5A0	41,38	4	3	3		1794,1	2723,4	2588,6	2000,6	2543,3	2480,1	4110,4	4557,2	5241,1	4162,8	1794,1	2723,4	2588,6	2000,6	2543,3	2480,1	4110,4	4557,2	5241,1	4162,8	0.71:1.07:1.02:0.79:1.00:0.98:1.62:1.79:2.06:1.64	2465,1	4517,9	2465,1	4517,9	1,83	138800	Eukaryotic translation initiation factor 5B OS=Homo sapiens OX=9606 GN=EIF5B PE=1 SV=1	EIF5B	0,871843649	4,17E-42
588	99561	A0A024R071	35,23	12	11	11		6365,9	6457,5	7527,1	5177	6281,6	6130,6	11868	11615	15270	12289	2601,9	2448,4	2621,8	2273	2806,8	2641,1	4832,3	4613,8	6091,6	5380,6	0.93:0.87:0.93:0.81:1.00:0.94:1.72:1.64:2.17:1.92	6993,4	12761	2861,1	5229,6	1,83	155199	Nucleoporin 155kDa isoform CRA_a OS=Homo sapiens OX=9606 GN=NUP155 PE=4 SV=1	NUP155	0,871843649	5,89E-36
2069	110708	B0QZ18	29,33	2	1	1		552,97	443,62	864,21	589,77	864,59	674,86	1171,8	1117,3	1431,2	1144,8	552,97	443,62	864,21	589,77	864,59	674,86	1171,8	1117,3	1431,2	1144,8	0.64:0.51:1.00:0.68:1.00:0.78:1.36:1.29:1.66:1.32	665	1216,3	665	1216,3	1,83	59718	Copine-1 OS=Homo sapiens OX=9606 GN=CPNE1 PE=1 SV=1	CPNE1	0,871843649	4,68E-30
1376	106669	A0A140VKF2	24,53	23	4	4		4668,4	5160,2	8111,7	5624,7	5827,4	3928,3	7873,7	9325,2	13034	10623	4088,4	4658	7210,9	5110,1	5603,5	3366,3	7071,8	8416,6	11477	9628	0.73:0.83:1.29:0.91:1.00:0.60:1.26:1.50:2.05:1.72	5553,5	10214	5006,2	9148,3	1,83	34577	Testis tissue sperm-binding protein Li 69n OS=Homo sapiens OX=9606 PE=2 SV=1	PSMD14	0,871843649	2,95E-25
3347	110945	Q9NWH9	23,85	2	1	1	Acetylation (N-term)	467,69	498,82	402,09	226,15	249,64	339,84	657,65	732,38	757,03	517,99	467,69	498,82	402,09	226,15	249,64	339,84	657,65	732,38	757,03	517,99	1.87:2.00:1.61:0.91:1.00:1.36:2.63:2.93:3.03:2.07	364,04	666,26	364,04	666,26	1,83	117149	SAFB-like transcription modulator OS=Homo sapiens OX=9606 GN=SLTM PE=1 SV=2	SLTM	0,871843649	1,41E-24
1348	103945	Q5T5C7	23,58	4	2	2		593,51	379,19	1016,2	756,92	853,49	1092,2	1361,6	1380,2	1683,7	1783,9	593,51	379,19	1016,2	756,92	853,49	1092,2	1361,6	1380,2	1683,7	1783,9	0.70:0.44:1.19:0.89:1.00:1.28:1.60:1.62:1.97:2.09	846,23	1552,3	846,23	1552,3	1,83	61313	Serine--tRNA ligase cytoplasmic OS=Homo sapiens OX=9606 GN=SARS PE=1 SV=1	SARS1	0,871843649	2,63E-24
1900	111985	D9IAI1	18,3	18	2	2		1765,6	2028	2048,5	2342	2566,5	3740,5	2750	4652,2	4304,4	4348	1765,6	2028	2048,5	2342	2566,5	3740,5	2750	4652,2	4304,4	4348	0.69:0.79:0.80:0.91:1.00:1.46:1.07:1.81:1.68:1.69	2415,2	4427,7	2415,2	4427,7	1,83	21057	Epididymis secretory protein Li 34 OS=Homo sapiens OX=9606 GN=HEL-S-34 PE=2 SV=1	PEBP1	0,871843649	5,01E-19
2944	116984	Q16186	17,8	4	1	1	Acetylation (N-term)	711,44	637,56	544,23	713,48	312,21	489,71	666,56	1006,8	1257,2	1217,4	711,44	637,56	544,23	713,48	312,21	489,71	666,56	1006,8	1257,2	1217,4	2.28:2.04:1.74:2.29:1.00:1.57:2.13:3.22:4.03:3.90	568,11	1037	568,11	1037	1,83	42153	Proteasomal ubiquitin receptor ADRM1 OS=Homo sapiens OX=9606 GN=ADRM1 PE=1 SV=2	ADRM1	0,871843649	1,58E-18
2510	112370	P11233	16,12	7	1	1		338,33	463,66	349,61	489,34	351,22	113,86	520,5	724,44	753,06	564,92	338,33	463,66	349,61	489,34	351,22	113,86	520,5	724,44	753,06	564,92	0.96:1.32:1.00:1.39:1.00:0.32:1.48:2.06:2.14:1.61	351	640,73	351	640,73	1,83	23567	Ras-related protein Ral-A OS=Homo sapiens OX=9606 GN=RALA PE=1 SV=1	RALA	0,871843649	7,59E-17
470	100708	A0A024RB85	35,16	39	13	13	Acetylation (N-term)	17940	18057	19384	15557	20732	20855	23184	26176	29678	26284	6579,9	6288,8	6330,8	4694,7	6454,7	6727,6	9210,5	11592	12559	11682	1.02:0.97:0.98:0.73:1.00:1.04:1.43:1.80:1.95:1.81	18905	26474	6179,4	11261	1,82	43787	Proliferation-associated 2G4 38kDa isoform CRA_a OS=Homo sapiens OX=9606 GN=PA2G4 PE=4 SV=1	PA2G4	0,86393845	6,92E-36
116	97399	P13639	32,65	27	21	21		58140	58648	93788	55669	75044	63663	121870	116200	144470	106740	15289	15142	25323	15737	20955	14964	35855	29710	38771	25867	0.73:0.72:1.21:0.75:1.00:0.71:1.71:1.42:1.85:1.23	68198	122320	17902	32551	1,82	95338	Elongation factor 2 OS=Homo sapiens OX=9606 GN=EEF2 PE=1 SV=4	EEF2	0,86393845	2,24E-33
2436	108768	Q13325	30,17	2	1	1		318,97	500,92	518,47	538,17	398,66	429,7	841,82	796,72	658,85	976,15	318,97	500,92	518,47	538,17	398,66	429,7	841,82	796,72	658,85	976,15	0.80:1.26:1.30:1.35:1.00:1.08:2.11:2.00:1.65:2.45	450,82	818,38	450,82	818,38	1,82	55847	Interferon-induced protein with tetratricopeptide repeats 5 OS=Homo sapiens OX=9606 GN=IFIT5 PE=1 SV=1	IFIT5	0,86393845	6,76E-31
1340	101723	Q9Y3I0	25,34	6	2	2		600,59	569,86	855,28	448,08	792,59	601,05	1240,4	1155,9	1424	881,84	600,59	569,86	855,28	448,08	792,59	601,05	1240,4	1155,9	1424	881,84	0.76:0.72:1.08:0.57:1.00:0.76:1.56:1.46:1.80:1.11	644,58	1175,5	644,58	1175,5	1,82	55210	tRNA-splicing ligase RtcB homolog OS=Homo sapiens OX=9606 GN=RTCB PE=1 SV=1	RTCB	0,86393845	4,57E-26
2136	111859	H3BV80	19,69	7	1	1		441,93	618,82	764,26	794,42	471,89	1035,2	878,11	1173,3	1611	1356,6	441,93	618,82	764,26	794,42	471,89	1035,2	878,11	1173,3	1611	1356,6	0.94:1.31:1.62:1.68:1.00:2.19:1.86:2.49:3.41:2.87	687,75	1254,8	687,75	1254,8	1,82	24561	RNA-binding protein with serine-rich domain 1 OS=Homo sapiens OX=9606 GN=RNPS1 PE=1 SV=2	RNPS1	0,86393845	2,04E-20
582	98752	Q92973	50,58	6	5	4		5528,2	6306,4	5125,4	4936,2	4598,2	4583,5	8832	8927,3	9283,2	9732,9	4668,1	5237	4552,1	4116	4159,3	3733,8	7984,4	7403,1	8371	8121	1.12:1.26:1.09:0.99:1.00:0.90:1.92:1.78:2.01:1.95	5179,6	9193,9	4411	7969,9	1,81	102355	Transportin-1 OS=Homo sapiens OX=9606 GN=TNPO1 PE=1 SV=2	TNPO1	0,855989697	2,63E-51
351	98282	P53621-2	42,59	11	11	11		8075,3	7700,4	8237,2	7729,9	7723,9	8129,5	13623	13942	14360	13402	2812,7	2822,7	3673,6	2502,4	3005,5	3096,8	4727	5770,4	6354,6	4809,2	0.94:0.94:1.22:0.83:1.00:1.03:1.57:1.92:2.11:1.60	8012,3	13832	2985,6	5415,3	1,81	139324	Isoform 2 of Coatomer subunit alpha OS=Homo sapiens OX=9606 GN=COPA	COPA	0,855989697	2,57E-43
658	100853	P26196	39,16	25	8	8		7410,2	6620,8	7377,2	5887,6	5610,1	6747,2	11350	13349	14279	14058	4297	3616,9	4040,3	3599,6	2729,4	4384,7	5995,4	7391,5	6688,3	7351	1.57:1.33:1.48:1.32:1.00:1.61:2.20:2.71:2.45:2.69	6908,3	13259	3778	6856,6	1,81	54417	Probable ATP-dependent RNA helicase DDX6 OS=Homo sapiens OX=9606 GN=DDX6 PE=1 SV=2	DDX6	0,855989697	6,92E-40
1142	100784	Q13823	32,43	4	2	2		586,66	593,66	946,48	553,51	989,16	956,07	1509,7	1763,9	1920,9	1343,1	586,66	593,66	946,48	553,51	989,16	956,07	1509,7	1763,9	1920,9	1343,1	0.59:0.60:0.96:0.56:1.00:0.97:1.53:1.78:1.94:1.36	901,51	1634,4	901,51	1634,4	1,81	83655	Nucleolar GTP-binding protein 2 OS=Homo sapiens OX=9606 GN=GNL2 PE=1 SV=1	GNL2	0,855989697	3,72E-33
39	97290	A0A024R1N1	29,49	36	62	7	Oxidation (M)	20617	18637	28893	25010	30082	31101	39987	43592	51508	41668	12508	10647	18560	15640	18822	19004	26009	26736	34762	26566	0.66:0.57:0.99:0.83:1.00:1.01:1.38:1.42:1.85:1.41	25723	44189	15863	28518	1,8	226530	Myosin heavy polypeptide 9 non-muscle isoform CRA_a OS=Homo sapiens OX=9606 GN=MYH9 PE=3 SV=1	MYH9	0,847996907	3,24E-30
918	101944	P17812	22,73	13	6	5		3344,8	5042,7	5648,4	4770,7	5491,5	4670,1	8637,7	7206,6	10796	8744,2	2964,8	3193,2	3689,1	3029,8	3804	3524,5	6033,5	5059,4	8156,9	5632,4	0.78:0.84:0.97:0.80:1.00:0.93:1.59:1.33:2.14:1.48	4924,2	8846,2	3463,8	6220,5	1,8	66690	CTP synthase 1 OS=Homo sapiens OX=9606 GN=CTPS1 PE=1 SV=2	CTPS1	0,847996907	1,86E-23
1050	106866	Q07666	58,06	5	2	2		2660,3	2871,2	2903,6	2351,4	2865,7	2890,3	5075	4717,5	5316,4	4678,9	2660,3	2871,2	2903,6	2351,4	2865,7	2890,3	5075	4717,5	5316,4	4678,9	0.93:1.00:1.01:0.82:1.00:1.01:1.77:1.65:1.86:1.63	2757,1	4947	2757,1	4947	1,79	48227	KH domain-containing RNA-binding signal transduction-associated protein 1 OS=Homo sapiens OX=9606 GN=KHDRBS1 PE=1 SV=1	KHDRBS1	0,839959587	8,71E-59
1786	101234	Q96T37	24,02	2	1	1		328,58	336,95	299,87	0	333,44	260,27	491,94	703,68	577,77	459,58	328,58	336,95	299,87	0	333,44	260,27	491,94	703,68	577,77	459,58	0.99:1.01:0.90:0:1.00:0.78:1.48:2.11:1.73:1.38	311,82	558,24	311,82	558,24	1,79	107188	RNA-binding protein 15 OS=Homo sapiens OX=9606 GN=RBM15 PE=1 SV=2	RBM15	0,839959587	9,55E-25
1161	114572	I3L504	19,37	27	4	4		5423,2	4817,6	7222,6	4751,5	5735,6	3561,6	8202,3	8094,7	13185	9339,2	4804,5	4239,7	6532,8	4301,8	5735,6	3561,6	7040	6911,2	11753	8021,2	0.84:0.74:1.14:0.75:1.00:0.62:1.23:1.20:2.05:1.40	5655,9	10339	5071,9	9065,1	1,79	20504	Eukaryotic translation initiation factor 5A-1 OS=Homo sapiens OX=9606 GN=EIF5A PE=1 SV=1	EIF5A	0,839959587	4,27E-20
1157	98561	Q9UNX4	30,63	3	2	2		1308,7	1124,4	1351,7	951,74	1092,7	1123,6	2214,6	1848,3	2438,3	1770,8	1308,7	1124,4	1351,7	951,74	1092,7	1123,6	2214,6	1848,3	2438,3	1770,8	1.20:1.03:1.24:0.87:1.00:1.03:2.03:1.69:2.23:1.62	1158,8	2068	1158,8	2068	1,78	106099	WD repeat-containing protein 3 OS=Homo sapiens OX=9606 GN=WDR3 PE=1 SV=1	WDR3	0,831877241	2,34E-31
1004	98998	Q5H9R7-2	25,93	1	1	1		254,28	309,82	521,3	295,13	309,84	289,68	665,11	444,87	605,15	638,27	254,28	309,82	521,3	295,13	309,84	289,68	665,11	444,87	605,15	638,27	0.82:1.00:1.68:0.95:1.00:0.93:2.15:1.44:1.95:2.06	330,01	588,35	330,01	588,35	1,78	96957	Isoform 2 of Serine/threonine-protein phosphatase 6 regulatory subunit 3 OS=Homo sapiens OX=9606 GN=PPP6R3	PPP6R3	0,831877241	1,17E-26
734	98866	O14976	18,4	3	3	3		4336	4711,2	6177,7	3881,8	4193,1	3562,5	5544,1	8837	10305	7221,5	4336	4711,2	6177,7	3881,8	4193,1	3562,5	5544,1	8837	10305	7221,5	1.03:1.12:1.47:0.93:1.00:0.85:1.32:2.11:2.46:1.72	4477	7977	4477	7977	1,78	143190	Cyclin-G-associated kinase OS=Homo sapiens OX=9606 GN=GAK PE=1 SV=2	GAK	0,831877241	3,98E-19
507	101785	Q13838-2	29,61	20	8	1	Oxidation (M)	1415,9	1442	1423,5	1073,2	797,78	1162,3	1987,8	2354	2463,8	1833,8	1415,9	1442	1423,5	1073,2	797,78	1162,3	1987,8	2354	2463,8	1833,8	1.77:1.81:1.78:1.35:1.00:1.46:2.49:2.95:3.09:2.30	1219,1	2159,9	1219,1	2159,9	1,77	50679	Isoform 2 of Spliceosome RNA helicase DDX39B OS=Homo sapiens OX=9606 GN=DDX39B	DDX39B	0,82374936	2,45E-30
1041	101069	A0A1Z1G4M2	21,9	8	4	3		2277,1	1978,6	2118,5	2075,1	1658,8	2615,9	3016,1	4582,6	3029,5	3997	2277,1	1978,6	2118,5	2075,1	1658,8	2615,9	3016,1	4582,6	3029,5	3997	1.37:1.19:1.28:1.25:1.00:1.58:1.82:2.76:1.83:2.41	2253,5	3978,6	2253,5	3978,6	1,77	67603	FUBP1 OS=Homo sapiens OX=9606 GN=FUBP1 PE=2 SV=1	FUBP1	0,82374936	1,26E-22
897	110992	P05387	44,38	70	5	5		12858	12527	16905	13817	14018	14356	24448	26781	25645	26706	10345	9309,2	13525	11158	11469	11594	19267	20016	20824	19629	0.90:0.81:1.18:0.97:1.00:1.01:1.68:1.75:1.82:1.71	14168	26706	11321	19934	1,76	11665	60S acidic ribosomal protein P2 OS=Homo sapiens OX=9606 GN=RPLP2 PE=1 SV=1	RPLP2	0,815575429	4,17E-45
40	98187	P49327	34,45	33	59	59	Oxidation (M)	228780	258030	312190	252860	256830	281080	404390	480870	559350	518920	24975	27453	38866	28337	30607	30178	46965	51162	64172	59927	0.82:0.90:1.27:0.93:1.00:0.99:1.53:1.67:2.10:1.96	269340	495510	31499	55557	1,76	273424	Fatty acid synthase OS=Homo sapiens OX=9606 GN=FASN PE=1 SV=3	FASN	0,815575429	3,55E-35
1262	104606	Q9Y570-4	43,12	5	2	2		1011,1	889,85	1303	1142,6	1303,7	1247,5	2218,7	2063	2259,9	2001	1011,1	889,85	1303	1142,6	1303,7	1247,5	2218,7	2063	2259,9	2001	0.78:0.68:1.00:0.88:1.00:0.96:1.70:1.58:1.73:1.53	1223,2	2135,6	1223,2	2135,6	1,75	43870	Isoform 4 of Protein phosphatase methylesterase 1 OS=Homo sapiens OX=9606 GN=PPME1	PPME1	0,807354922	7,59E-44
1581	104615	Q9BX40	39,17	12	3	3		1837,8	1910,1	1917,5	1391,1	1518,6	1727,4	3098,7	2587,5	3366	2972,1	1837,8	1910,1	1917,5	1391,1	1518,6	1727,4	3098,7	2587,5	3366	2972,1	1.21:1.26:1.26:0.92:1.00:1.14:2.04:1.70:2.22:1.96	1717,1	3006,1	1717,1	3006,1	1,75	42071	Protein LSM14 homolog B OS=Homo sapiens OX=9606 GN=LSM14B PE=1 SV=1	LSM14B	0,807354922	6,76E-40
3219	119304	Q15427	36,67	3	1	1		440,33	478,26	512,21	408,07	598,56	555,66	843,62	1039,5	815,36	801,1	440,33	478,26	512,21	408,07	598,56	555,66	843,62	1039,5	815,36	801,1	0.74:0.80:0.86:0.68:1.00:0.93:1.41:1.74:1.36:1.34	498,85	874,9	498,85	874,9	1,75	44386	Splicing factor 3B subunit 4 OS=Homo sapiens OX=9606 GN=SF3B4 PE=1 SV=1	SF3B4	0,807354922	2,14E-37
285	99059	P50851-2	28,09	3	7	7		3510,5	4106,1	5578,7	3543,5	4048,1	3344,2	6210,5	6510,4	7495,5	6862,1	2078,5	2019,5	2674,2	1629,9	2087,8	1966,3	4350,9	3616	3502,4	3041,8	1.00:0.97:1.28:0.78:1.00:0.94:2.08:1.73:1.68:1.46	4224,4	6961,9	2076	3627,8	1,75	317701	Isoform 2 of Lipopolysaccharide-responsive and beige-like anchor protein OS=Homo sapiens OX=9606 GN=LRBA	LRBA	0,807354922	8,13E-29
1883	111272	P48507	26,43	20	4	4		2264,4	2645,1	3407,6	2798,8	3355,8	3728,2	5382,8	5023,4	6760,7	4678,4	2264,4	2428,6	3148	2486,9	3150	3396,5	4972,1	4554,5	6120,5	3999,6	0.72:0.77:1.00:0.79:1.00:1.08:1.58:1.45:1.94:1.27	3077,5	5461,3	2812,4	4911,7	1,75	30727	Glutamate--cysteine ligase regulatory subunit OS=Homo sapiens OX=9606 GN=GCLM PE=1 SV=1	GCLM	0,807354922	3,72E-27
430	101023	P22695	37,25	30	8	8		13165	12344	18717	11954	16277	14549	24253	25046	33907	25511	6537,5	6337,1	8727,9	6725,8	8086,9	8197,5	12080	12388	15300	11966	0.81:0.78:1.08:0.83:1.00:1.01:1.49:1.53:1.89:1.48	15125	27180	7435,5	12934	1,74	48443	Cytochrome b-c1 complex subunit 2 mitochondrial OS=Homo sapiens OX=9606 GN=UQCRC2 PE=1 SV=3	UQCRC2	0,799087306	5,62E-38
1525	103458	Q8IWE2	24,91	3	1	1		397,79	354,7	369,2	252,89	403,94	0	485,07	608,3	753,53	626,45	397,79	354,7	369,2	252,89	403,94	0	485,07	608,3	753,53	626,45	0.98:0.88:0.91:0.63:1.00:0:1.20:1.51:1.87:1.55	355,7	618,34	355,7	618,34	1,74	60742	Protein NOXP20 OS=Homo sapiens OX=9606 GN=FAM114A1 PE=1 SV=2	FAM114A1	0,799087306	1,23E-25
1577	115112	P42766	38,24	15	2	2		18545	14751	14975	13551	16439	15443	24487	26670	31355	25464	18545	14751	14975	13551	16439	15443	24487	26670	31355	25464	1.13:0.90:0.91:0.82:1.00:0.94:1.49:1.62:1.91:1.55	15617	26994	15617	26994	1,73	14551	60S ribosomal protein L35 OS=Homo sapiens OX=9606 GN=RPL35 PE=1 SV=2	RPL35	0,790772038	5,75E-39
1228	105412	Q14847	35,49	32	7	7		9390	8687,3	12252	7530,1	9244,3	7531,4	17406	17094	21058	17635	6681,4	6574,6	8691,9	5495,2	6666,3	5231,5	11681	11744	11502	10338	1.00:0.99:1.30:0.82:1.00:0.78:1.75:1.76:1.73:1.55	9105,8	18889	6556,8	11316	1,73	29717	LIM and SH3 domain protein 1 OS=Homo sapiens OX=9606 GN=LASP1 PE=1 SV=2	LASP1	0,790772038	3,24E-36
1370	106831	Q9ULX3	35,27	13	3	3		3435,3	3664,3	3890,9	2722,2	4105,8	4086,4	6488,2	6225	7163,5	5339,7	3435,3	3664,3	3890,9	2722,2	4105,8	4086,4	6488,2	6225	7163,5	5339,7	0.84:0.89:0.95:0.66:1.00:1.00:1.58:1.52:1.74:1.30	3650,8	6304,1	3650,8	6304,1	1,73	46675	RNA-binding protein NOB1 OS=Homo sapiens OX=9606 GN=NOB1 PE=1 SV=1	NOB1	0,790772038	5,37E-36
641	101242	B3KTA3	27,98	19	7	7		5950,1	5499,8	8982,6	6983,6	8332,2	6060,3	12320	10456	15084	10234	4165	3452,9	5675,8	4373,6	5748,4	3542,1	8003,5	7445,8	9285	6384,2	0.72:0.60:0.99:0.76:1.00:0.62:1.39:1.30:1.62:1.11	6968,1	12354	4493	7779,6	1,73	52277	Fascin OS=Homo sapiens OX=9606 PE=2 SV=1	FSCN1	0,790772038	1,05E-28
2247	103809	P22059	26,05	2	1	1		407,52	454,84	497,57	238,79	375,82	336,49	579,36	626,83	821,45	642,09	407,52	454,84	497,57	238,79	375,82	336,49	579,36	626,83	821,45	642,09	1.08:1.21:1.32:0.64:1.00:0.90:1.54:1.67:2.19:1.71	385,17	667,43	385,17	667,43	1,73	89421	Oxysterol-binding protein 1 OS=Homo sapiens OX=9606 GN=OSBP PE=1 SV=1	OSBP	0,790772038	8,91E-27
2357	109901	B4E0U6	18,23	4	1	1		480,11	629,44	935,11	694,8	623,98	636,11	864,93	1343	940,11	1473,2	480,11	629,44	935,11	694,8	623,98	636,11	864,93	1343	940,11	1473,2	0.77:1.01:1.50:1.11:1.00:1.02:1.39:2.15:1.51:2.36	666,59	1155,3	666,59	1155,3	1,73	40161	cDNA FLJ53687 highly similar to Hsc70-interacting protein OS=Homo sapiens OX=9606 PE=2 SV=1	ST13	0,790772038	5,89E-19
164	99646	P07355-2	40,21	54	19	19	Oxidation (M)	167930	160650	214340	156070	155770	155030	269000	264670	320110	301940	59770	53496	70852	52053	59733	59496	89998	102880	114930	98612	1.00:0.90:1.19:0.87:1.00:1.00:1.51:1.72:1.92:1.65	168300	288930	59233	101600	1,72	40411	Isoform 2 of Annexin A2 OS=Homo sapiens OX=9606 GN=ANXA2	ANXA2	0,782408565	6,17E-41
579	98863	Q01813	36,61	18	11	9		8707,9	8869,1	9537,6	7700,9	9737,5	9252,6	13804	15307	18063	17808	4040,3	3990,6	4403,1	3572,8	4546,8	4607,4	6217,3	6938,8	7833,3	7804,8	0.89:0.88:0.97:0.79:1.00:1.01:1.37:1.53:1.72:1.72	9090,5	16245	4193,5	7198,6	1,72	85596	ATP-dependent 6-phosphofructokinase platelet type OS=Homo sapiens OX=9606 GN=PFKP PE=1 SV=2	PFKP	0,782408565	2,45E-37
1048	105747	O00154-7	30,94	19	5	5		7559,7	7449,9	10192	6823,1	7219,8	6705,5	12741	12142	13649	10869	5285,7	6293,8	7543	4647,7	5940,2	4410,8	9793,3	9224,6	11565	8443,5	0.89:1.06:1.27:0.78:1.00:0.74:1.65:1.55:1.95:1.42	7810,9	12640	5686,9	9756,6	1,72	40455	Isoform 7 of Cytosolic acyl coenzyme A thioester hydrolase OS=Homo sapiens OX=9606 GN=ACOT7	ACOT7	0,782408565	1,15E-31
1565	103393	Q9UBB4-2	29,39	3	1	1		525,86	548,71	800,85	493,07	818,16	498,53	919,77	1099,5	1166,9	1044,9	525,86	548,71	800,85	493,07	818,16	498,53	919,77	1099,5	1166,9	1044,9	0.64:0.67:0.98:0.60:1.00:0.61:1.12:1.34:1.43:1.28	614,2	1057,8	614,2	1057,8	1,72	46287	Isoform 2 of Ataxin-10 OS=Homo sapiens OX=9606 GN=ATXN10	ATXN10	0,782408565	4,07E-30
1544	106103	O75131	41,53	8	4	4		2847,4	2705,6	3186,6	2823,4	2841,8	2748,2	4762,7	5003,8	5080	4183,6	2429,9	2284,6	2834	2401,7	2496,4	2451,5	4330,2	4383,3	4508,4	3720,1	0.97:0.92:1.14:0.96:1.00:0.98:1.73:1.76:1.81:1.49	2858,8	4757,5	2483	4235,5	1,71	60131	Copine-3 OS=Homo sapiens OX=9606 GN=CPNE3 PE=1 SV=1	CPNE3	0,773996325	2,95E-42
994	104390	O95232	34,16	14	4	4		3025,9	3952	4922,6	3344,8	5155,7	3666,3	6895,2	6605,7	8347,7	6451,5	2678,6	3439	4091,9	2921	4657,9	3249	6895,2	6010,1	6832,8	5464	0.58:0.74:0.88:0.63:1.00:0.70:1.48:1.29:1.47:1.17	4199,6	7333,2	3694,6	6300,5	1,71	51466	Luc7-like protein 3 OS=Homo sapiens OX=9606 GN=LUC7L3 PE=1 SV=2	LUC7L3	0,773996325	6,92E-35
672	97980	Q13620-1	30,61	4	4	3		1282,2	1352,5	1320,1	941,46	1144,1	1133,3	1611,6	1977,9	2144,2	1800,7	1282,2	1352,5	1320,1	941,46	1144,1	1133,3	1611,6	1977,9	2144,2	1800,7	1.12:1.18:1.15:0.82:1.00:0.99:1.41:1.73:1.87:1.57	1195,6	2047,4	1195,6	2047,4	1,71	102299	Isoform 2 of Cullin-4B OS=Homo sapiens OX=9606 GN=CUL4B	CUL4B	0,773996325	2,45E-31
1829	108961	P25788	22,92	12	2	2	Acetylation (N-term)	993,18	790,09	871,63	1110,9	1184,9	1553,9	1500,2	2229,5	2090,6	1582,9	993,18	790,09	871,63	1110,9	1184,9	1553,9	1500,2	2229,5	2090,6	1582,9	0.84:0.67:0.74:0.94:1.00:1.31:1.27:1.88:1.76:1.34	1084,1	1850,8	1084,1	1850,8	1,71	28433	Proteasome subunit alpha type-3 OS=Homo sapiens OX=9606 GN=PSMA3 PE=1 SV=2	PSMA3	0,773996325	1,20E-23
1108	105642	B4DWA6	20,93	14	4	4		7573,5	7167,9	4607,3	6597,8	4066,2	6152,7	8125,7	11994	9247,5	12072	6842,6	6329	4200,5	5923,2	3544,4	5590,9	7451,1	10468	7631	11462	1.93:1.79:1.19:1.67:1.00:1.58:2.10:2.95:2.15:3.23	6027,6	10360	5405,1	9253,2	1,71	37482	F-actin-capping protein subunit beta OS=Homo sapiens OX=9606 PE=2 SV=1	CAPZB	0,773996325	1,17E-21
1817	105533	P25685	18,88	5	1	1		0	1101	1049,8	0	977,73	1690,8	2484,8	2220,4	1673,1	1881,8	0	1101	1049,8	0	977,73	1690,8	2484,8	2220,4	1673,1	1881,8	0:1.13:1.07:0:1.00:1.73:2.54:2.27:1.71:1.92	1204,8	2065	1204,8	2065	1,71	38044	DnaJ homolog subfamily B member 1 OS=Homo sapiens OX=9606 GN=DNAJB1 PE=1 SV=4	DNAJB1	0,773996325	1,32E-19
2544	116764	Q15369-2	17,45	21	1	1		446,44	1019,8	1543,8	1291,6	930,4	1183	1852,3	1729,3	2048,6	1699,9	446,44	1019,8	1543,8	1291,6	930,4	1183	1852,3	1729,3	2048,6	1699,9	0.48:1.10:1.66:1.39:1.00:1.27:1.99:1.86:2.20:1.83	1069,2	1832,5	1069,2	1832,5	1,71	10832	Isoform 2 of Elongin-C OS=Homo sapiens OX=9606 GN=ELOC	ELOC	0,773996325	3,55E-18
1091	98593	A0A2R8Y891	33,01	6	4	3		2421,4	2093,6	2148,7	1882,1	1490,5	2614,7	3948,2	3545	3202,9	3677,2	2421,4	2093,6	2148,7	1882,1	1490,5	2614,7	3948,2	3545	3202,9	3677,2	1.62:1.40:1.44:1.26:1.00:1.75:2.65:2.38:2.15:2.47	2108,5	3593,3	2108,5	3593,3	1,7	96908	ATP-dependent 6-phosphofructokinase OS=Homo sapiens OX=9606 GN=PFKM PE=1 SV=1	PFKM	0,765534746	9,77E-34
2608	119281	K7ELG9	21,14	12	2	2		2797	2412,6	3575,5	2180,1	3002,5	3161,7	3883,5	5345,2	6099,7	4080,1	2797	2412,6	3575,5	2180,1	3002,5	3161,7	3883,5	5345,2	6099,7	4080,1	0.93:0.80:1.19:0.73:1.00:1.05:1.29:1.78:2.03:1.36	2854,9	4852,1	2854,9	4852,1	1,7	24955	Protein LSM12 homolog OS=Homo sapiens OX=9606 GN=LSM12 PE=1 SV=1	LSM12	0,765534746	7,24E-22
2398	108427	Q9Y2X0-3	21,02	1	1	1		177,79	246,96	425,33	226,64	324,82	319,53	380,97	456,63	597	513,97	177,79	246,96	425,33	226,64	324,82	319,53	380,97	456,63	597	513,97	0.55:0.76:1.31:0.70:1.00:0.98:1.17:1.41:1.84:1.58	286,85	487,14	286,85	487,14	1,7	95049	Isoform 3 of Mediator of RNA polymerase II transcription subunit 16 OS=Homo sapiens OX=9606 GN=MED16	MED16	0,765534746	9,55E-22
2015	114749	Q9Y3Y2-4	20,5	14	2	2		1080	1163,4	840,36	685,51	1058,3	387,5	1651,6	1768,4	1664,7	1368,4	1080	1163,4	840,36	685,51	1058,3	387,5	1651,6	1768,4	1664,7	1368,4	1.02:1.10:0.79:0.65:1.00:0.37:1.56:1.67:1.57:1.29	948,75	1613,3	948,75	1613,3	1,7	21918	Isoform 3 of Chromatin target of PRMT1 protein OS=Homo sapiens OX=9606 GN=CHTOP	CHTOP	0,765534746	3,16E-21
713	104963	P30041	46,36	33	5	5		12973	12901	13413	12232	11934	12592	19824	21375	20614	18314	9501,6	9574,8	11493	9543,3	10237	9466,5	17543	17028	17835	15043	0.93:0.94:1.12:0.93:1.00:0.92:1.71:1.66:1.74:1.47	12674	20342	9969,3	16862	1,69	25035	Peroxiredoxin-6 OS=Homo sapiens OX=9606 GN=PRDX6 PE=1 SV=3	PRDX6	0,757023247	4,37E-47
2769	120038	A0A024RB76	35,93	12	1	1		997,73	1216,8	1274,7	983,93	1462,1	1460	2215,8	2228,5	1949,4	1952,1	997,73	1216,8	1274,7	983,93	1462,1	1460	2215,8	2228,5	1949,4	1952,1	0.68:0.83:0.87:0.67:1.00:1.00:1.52:1.52:1.33:1.34	1232,5	2086,4	1232,5	2086,4	1,69	15225	Chromosome 12 open reading frame 31 isoform CRA_a OS=Homo sapiens OX=9606 GN=C12orf31 PE=4 SV=1	LLPH	0,757023247	1,17E-36
1704	106307	Q6NZI2	27,09	15	4	4		4216,3	5040,4	3380,4	3124,3	3981,9	4614,1	5892,5	7641,1	8553,5	6921,4	4017,5	4831,6	3101,1	3124,3	3543,3	4337,1	5180,1	6729	7690,7	6295,6	1.13:1.36:0.88:0.88:1.00:1.22:1.46:1.90:2.17:1.78	4106,3	7252,1	3825,8	6473,8	1,69	43476	Caveolae-associated protein 1 OS=Homo sapiens OX=9606 GN=CAVIN1 PE=1 SV=1	CAVIN1	0,757023247	8,13E-28
1713	106921	Q9P287	25,23	11	2	2		1008,2	699,64	1519,2	1137,3	1047,8	711,33	1492,3	2237,8	2595,4	1947,6	1008,2	699,64	1519,2	1137,3	1047,8	711,33	1492,3	2237,8	2595,4	1947,6	0.96:0.67:1.45:1.09:1.00:0.68:1.42:2.14:2.48:1.86	1224,7	2068,3	1224,7	2068,3	1,69	35979	BRCA2 and CDKN1A-interacting protein OS=Homo sapiens OX=9606 GN=BCCIP PE=1 SV=1	BCCIP	0,757023247	5,89E-26
2867	115080	Q9BRQ8	20,05	3	1	1		398,5	446,25	333,69	320,04	225,27	350,95	473,92	550,34	791,41	517,4	398,5	446,25	333,69	320,04	225,27	350,95	473,92	550,34	791,41	517,4	1.77:1.98:1.48:1.42:1.00:1.56:2.10:2.44:3.51:2.30	345,78	583,27	345,78	583,27	1,69	40527	Apoptosis-inducing factor 2 OS=Homo sapiens OX=9606 GN=AIFM2 PE=1 SV=1	AIFM2	0,757023247	8,91E-21
1492	109385	A0A024R4E2	19,21	7	2	2		1678,5	1980,5	2431,4	2545,1	3200,6	3238,7	4534,2	3297,7	5546,9	3598	1678,5	1980,5	2431,4	2545,1	3200,6	3238,7	4534,2	3297,7	5546,9	3598	0.52:0.62:0.76:0.80:1.00:1.01:1.42:1.03:1.73:1.12	2512,5	4244,2	2512,5	4244,2	1,69	44740	TAR DNA binding protein isoform CRA_b OS=Homo sapiens OX=9606 GN=TARDBP PE=4 SV=1	TARDBP	0,757023247	6,17E-20
352	99082	O43143	25,72	21	14	13		13441	13401	14458	9419,8	14070	11880	24798	22321	26399	19850	7191,9	6951,9	7235,5	5283,5	7071,9	5639,3	12319	10576	12504	8712,4	1.02:0.98:1.02:0.75:1.00:0.80:1.74:1.50:1.77:1.23	12881	23342	6562,3	11028	1,68	90933	Pre-mRNA-splicing factor ATP-dependent RNA helicase DHX15 OS=Homo sapiens OX=9606 GN=DHX15 PE=1 SV=2	DHX15	0,748461233	1,91E-26
690	103147	P31689	60,69	17	5	5		7383	7607,6	8620,6	6928,9	7441,2	7483	14619	13747	15046	13204	6520,1	6536,7	7701,7	6195,9	6465,8	6523,8	11307	11203	11448	10510	1.01:1.01:1.19:0.96:1.00:1.01:1.75:1.73:1.77:1.63	7577,4	14154	6657,3	11117	1,67	44868	DnaJ homolog subfamily A member 1 OS=Homo sapiens OX=9606 GN=DNAJA1 PE=1 SV=2	DNAJA1	0,739848103	2,04E-61
699	111475	A0A024R4Q8	40,16	22	5	5	Acetylation (N-term)	8828,2	8813,9	11775	8826,2	12887	11170	17517	15830	18696	16507	8277,5	8285,5	10740	8125,8	10998	10431	14752	15016	17483	15943	0.75:0.75:0.98:0.74:1.00:0.95:1.34:1.37:1.59:1.45	10477	17584	9476,4	15799	1,67	22876	Ribosomal protein S5 isoform CRA_a OS=Homo sapiens OX=9606 GN=RPS5 PE=3 SV=1	RPS5	0,739848103	6,92E-41
2332	115607	Q13257	32,6	8	1	1		637,28	734,73	877,67	502,67	723,85	795,74	1080,4	1141,1	1338,7	1205,2	637,28	734,73	877,67	502,67	723,85	795,74	1080,4	1141,1	1338,7	1205,2	0.88:1.02:1.21:0.69:1.00:1.10:1.49:1.58:1.85:1.66	711,99	1191,3	711,99	1191,3	1,67	23510	Mitotic spindle assembly checkpoint protein MAD2A OS=Homo sapiens OX=9606 GN=MAD2L1 PE=1 SV=1	MAD2L1	0,739848103	2,51E-33
1028	110715	A0A024R895	32,19	24	5	5		17287	18608	23707	18065	19253	18419	29521	31951	42058	33496	14195	13840	19225	13315	15365	14447	25163	23001	30317	22868	0.92:0.90:1.25:0.87:1.00:0.94:1.64:1.50:1.97:1.49	19362	34256	15203	25337	1,67	32103	SET translocation (Myeloid leukemia-associated) isoform CRA_b OS=Homo sapiens OX=9606 GN=SET PE=3 SV=1	SET	0,739848103	6,46E-33
489	100883	Q53YD7	30,96	16	6	6	Acetylation (N-term)	9679	10961	13480	8353,3	12267	7700,6	19464	15684	23040	18494	8101,6	7827,2	9581,2	5702,9	8643,9	7200,3	12806	12055	15818	11849	0.94:0.91:1.11:0.66:1.00:0.83:1.48:1.39:1.83:1.37	11119	19171	7842,9	13132	1,67	50119	EEF1G protein OS=Homo sapiens OX=9606 GN=EEF1G PE=2 SV=1	EEF1G	0,739848103	1,10E-31
722	98021	Q08J23	27,91	13	7	7		4302,7	4389,4	6713,3	4808,8	6706,9	5649,9	9546,1	9390,3	12765	10597	2863,4	3389,2	5414,9	3528,6	4710,5	3982,3	6082,4	6001	7790,9	6746,5	0.61:0.72:1.15:0.75:1.00:0.85:1.29:1.27:1.65:1.43	5611,1	10574	3981,5	6655,2	1,67	86471	tRNA (cytosine(34)-C(5))-methyltransferase OS=Homo sapiens OX=9606 GN=NSUN2 PE=1 SV=2	NSUN2	0,739848103	1,23E-28
1167	101136	Q15424-4	24,61	1	1	1		706	679,75	547,69	420,67	707,52	681,79	1124,5	1258,6	929,41	855,19	706	679,75	547,69	420,67	707,52	681,79	1124,5	1258,6	929,41	855,19	1.00:0.96:0.77:0.59:1.00:0.96:1.59:1.78:1.31:1.21	623,9	1041,9	623,9	1041,9	1,67	102768	Isoform 4 of Scaffold attachment factor B1 OS=Homo sapiens OX=9606 GN=SAFB	SAFB	0,739848103	2,45E-25
1315	102446	Q14444-2	16,44	7	4	4		2932,8	2889,1	3971,6	4243,7	4644,9	2908,6	5570,3	5347,4	9101,2	4595,3	2581,1	2108,4	3441,1	3806,9	3943,2	2253,1	4097	4698,8	7600,6	4325,7	0.65:0.53:0.87:0.97:1.00:0.57:1.04:1.19:1.93:1.10	3971,3	6631,3	3395,1	5658,2	1,67	76862	Isoform 2 of Caprin-1 OS=Homo sapiens OX=9606 GN=CAPRIN1	CAPRIN1	0,739848103	3,63E-17
1851	116190	B5BU08	44,44	18	3	3	Acetylation (N-term)	9885,9	10011	11968	9607,9	12603	11353	18812	18986	18576	16009	9885,9	10011	11968	9607,9	12603	11353	18812	18986	18576	16009	0.78:0.79:0.95:0.76:1.00:0.90:1.49:1.51:1.47:1.27	10905	18096	10905	18096	1,66	27873	U2 small nuclear RNA auxillary factor 1 isoform a OS=Homo sapiens OX=9606 GN=U2AF1 PE=2 SV=1	U2AF1	0,731183242	3,63E-45
1224	107892	P51148-2	35,09	25	5	3		2942,6	3018,2	3639,5	3446,1	3467,9	4170,5	5344,3	5837,9	7064,7	5558,4	2942,6	3018,2	3639,5	3446,1	3467,9	4170,5	5344,3	5837,9	7064,7	5558,4	0.85:0.87:1.05:0.99:1.00:1.20:1.54:1.68:2.04:1.60	3574,5	5951,3	3574,5	5951,3	1,66	27036	Isoform 2 of Ras-related protein Rab-5C OS=Homo sapiens OX=9606 GN=RAB5C	RAB5C	0,731183242	8,13E-36
378	97330	A0A024R3T8	33,65	13	10	10		15681	15383	22384	15408	16238	17546	24824	24748	29797	25374	10204	9969,9	15809	10860	10639	12364	17723	18070	22571	18940	0.96:0.94:1.49:1.02:1.00:1.16:1.67:1.70:2.12:1.78	17223	26186	11641	19326	1,66	113084	Poly [ADP-ribose] polymerase OS=Homo sapiens OX=9606 GN=PARP1 PE=4 SV=1	PARP1	0,731183242	2,24E-34
1927	113957	P61923	28,48	25	3	3	Acetylation (N-term)	3428,8	2519,5	4058,4	3005,8	1843,8	3286	5594,2	5522,8	6310,5	5553,9	3428,8	2519,5	4058,4	3005,8	1843,8	3286	5594,2	5522,8	6310,5	5553,9	1.86:1.37:2.20:1.63:1.00:1.78:3.03:3.00:3.42:3.01	3455	5745,4	3455	5745,4	1,66	20198	Coatomer subunit zeta-1 OS=Homo sapiens OX=9606 GN=COPZ1 PE=1 SV=1	COPZ1	0,731183242	3,31E-29
717	97648	Q9H6T3	23,32	8	4	4		2717	3521,4	2943,9	2498,6	1376,2	2545,2	4283,1	5058,4	4693,2	4331,2	2286,2	2836,2	2398,2	2015	1036,7	2156	3689,8	4120,6	4281,4	3750,4	2.21:2.74:2.31:1.94:1.00:2.08:3.56:3.97:4.13:3.62	2860,2	4591,5	2381,2	3960,6	1,66	75719	RNA polymerase II-associated protein 3 OS=Homo sapiens OX=9606 GN=RPAP3 PE=1 SV=2	RPAP3	0,731183242	4,79E-24
233	98417	Q59HH3	19,07	25	21	21		22351	24694	38364	29336	34581	32567	37404	36138	48377	39664	4900,4	5764,7	7731,4	6192	8369,8	7630	12279	9229,9	13741	9678	0.59:0.69:0.92:0.74:1.00:0.91:1.47:1.10:1.64:1.16	31094	40628	6764,7	11232	1,66	112138	Trifunctional purine biosynthetic protein adenosine-3 (Fragment) OS=Homo sapiens OX=9606 PE=2 SV=1	GART	0,731183242	8,51E-20
1230	100967	B2RBE5	37,08	4	3	3		1257,5	1176,2	1448,7	1230,9	1560	1593	2399,5	2155,7	2725,6	2138,8	1257,5	1176,2	1448,7	1230,9	1560	1593	2399,5	2155,7	2725,6	2138,8	0.81:0.75:0.93:0.79:1.00:1.02:1.54:1.38:1.75:1.37	1430,1	2354,9	1430,1	2354,9	1,65	101300	cDNA FLJ95468 highly similar to Homo sapiens transcriptional coactivator tubedown-100 (TBDN100) transcript variant 1 mRNA OS=Homo sapiens OX=9606 PE=2 SV=1	NAA15	0,722466024	8,32E-38
238	101009	J3KPS3	36,96	37	10	10		34702	44446	54980	42254	52928	46497	68129	70508	87227	74362	18664	25629	28013	23431	29435	25152	41613	39051	45661	39159	0.63:0.87:0.95:0.80:1.00:0.85:1.41:1.33:1.55:1.33	46340	75304	25277	41619	1,65	39818	Fructose-bisphosphate aldolase OS=Homo sapiens OX=9606 GN=ALDOA PE=1 SV=1	ALDOA	0,722466024	1,10E-37
1042	103247	Q5U5J2	30,24	19	5	5		2141,2	2605,5	2826	2138,4	3085,5	2397,8	4467,5	4030,1	5310,3	4363,6	1741,2	1819,4	2402,7	1282	2119,5	1535,1	2913,1	2837	3776	3161	0.82:0.86:1.13:0.60:1.00:0.72:1.37:1.34:1.78:1.49	2781,8	4542,9	1922,9	3171,8	1,65	45909	CSNK2A1 protein OS=Homo sapiens OX=9606 GN=CSNK2A1 PE=1 SV=1	CSNK2A1	0,722466024	5,75E-31
1180	100431	A0A024R178	19,07	9	5	3		1635	1890,1	2863,8	2022,3	2074,9	1818,7	2451,5	3269	4226,8	3554	1635	1890,1	2863,8	2022,3	2074,9	1818,7	2451,5	3269	4226,8	3554	0.79:0.91:1.38:0.97:1.00:0.88:1.18:1.58:2.04:1.71	2050,8	3375,3	2050,8	3375,3	1,65	67585	V-raf murine sarcoma 3611 viral oncogene homolog isoform CRA_b OS=Homo sapiens OX=9606 GN=ARAF PE=2 SV=1	ARAF	0,722466024	8,51E-20
1344	101861	P60228	17,91	7	3	3		644,64	1009,3	688,08	841,81	782,08	903,27	1516,6	1015,4	1945,3	1326,5	644,64	1009,3	688,08	841,81	782,08	903,27	1516,6	1015,4	1945,3	1326,5	0.82:1.29:0.88:1.08:1.00:1.15:1.94:1.30:2.49:1.70	878,44	1451	878,44	1451	1,65	52221	Eukaryotic translation initiation factor 3 subunit E OS=Homo sapiens OX=9606 GN=EIF3E PE=1 SV=1	EIF3E	0,722466024	1,23E-18
1430	125993	P60903	42,77	35	2	2		8108	7582,1	10332	7688,5	9741,7	9122,5	14207	13979	15938	13531	8108	7582,1	10332	7688,5	9741,7	9122,5	14207	13979	15938	13531	0.83:0.78:1.06:0.79:1.00:0.94:1.46:1.43:1.64:1.39	8762,4	14414	8762,4	14414	1,64	11203	Protein S100-A10 OS=Homo sapiens OX=9606 GN=S100A10 PE=1 SV=2	S100A10	0,713695815	1,70E-43
804	101909	P41091	27,21	25	9	9	Acetylation (N-term)	9897,1	10905	7237,5	8051,4	6728,2	8196,5	13872	13134	18764	13117	5516,8	5749,2	4162,3	4293,8	4241,4	4106,4	7366,4	7630,9	9243,4	6371,1	1.30:1.36:0.98:1.01:1.00:0.97:1.74:1.80:2.18:1.50	9106,4	14722	4678,3	7652,9	1,64	51110	Eukaryotic translation initiation factor 2 subunit 3 OS=Homo sapiens OX=9606 GN=EIF2S3 PE=1 SV=3	EIF2S3	0,713695815	6,17E-28
655	106038	P27348	30,9	33	6	4	Oxidation (M)	8566,6	9796,8	16131	10350	13575	11728	16160	18437	22594	18848	8566,6	8512,7	13630	8505,1	11883	10264	16160	16390	18869	15830	0.72:0.72:1.15:0.72:1.00:0.86:1.36:1.38:1.59:1.33	12090	19742	10332	16812	1,63	27764	14-3-3 protein theta OS=Homo sapiens OX=9606 GN=YWHAQ PE=1 SV=1	YWHAQ	0,704871964	1,26E-31
1056	104226	Q96HS1	15,88	11	4	4		4101,9	4326,8	4231,9	3232	3359,3	3496,2	4823,4	4452,2	6723,1	6150,1	3539	3725,1	3802,1	2838,2	2984,7	3034,7	4401,3	3940,1	6494,2	5610,3	1.19:1.25:1.27:0.95:1.00:1.02:1.47:1.32:2.18:1.88	3791,4	5851,6	3320,6	5425,9	1,63	32004	Serine/threonine-protein phosphatase PGAM5 mitochondrial OS=Homo sapiens OX=9606 GN=PGAM5 PE=1 SV=2	PGAM5	0,704871964	1,32E-16
1600	105913	P63092-3	29,35	8	3	2		658,2	903,41	852,2	1240	961,55	1125,4	1601,7	1385,6	1940,7	1733,7	658,2	903,41	852,2	1240	961,55	1125,4	1601,7	1385,6	1940,7	1733,7	0.68:0.94:0.89:1.29:1.00:1.17:1.67:1.44:2.02:1.80	1030,9	1665,4	1030,9	1665,4	1,62	44179	Isoform 3 of Guanine nucleotide-binding protein G(s) subunit alpha isoforms short OS=Homo sapiens OX=9606 GN=GNAS	GNAS	0,695993813	4,47E-30
684	112716	V9HWF5	25,8	22	4	4		22062	20885	34371	20832	30888	27610	43544	47995	40684	34750	20555	19541	32765	19575	29643	25925	41623	45997	39622	32877	0.69:0.66:1.11:0.66:1.00:0.87:1.40:1.55:1.34:1.11	26108	41743	24667	40030	1,62	18012	Peptidyl-prolyl cis-trans isomerase OS=Homo sapiens OX=9606 GN=HEL-S-69p PE=1 SV=1	PPIA	0,695993813	1,58E-26
1779	103910	P41214	16,27	5	1	1		0	219,15	467,96	339,16	427,32	509,59	708,92	557,7	0	644,7	0	219,15	467,96	339,16	427,32	509,59	708,92	557,7	0	644,7	0:0.51:1.10:0.79:1.00:1.19:1.66:1.31:0:1.51	392,64	637,11	392,64	637,11	1,62	64707	Eukaryotic translation initiation factor 2D OS=Homo sapiens OX=9606 GN=EIF2D PE=1 SV=3	EIF2D	0,695993813	5,37E-17
1848	104670	A0A0A0MTH3	50,47	7	3	3		1681,9	1693,4	1907,3	1919,1	1659,3	1972,5	2944,5	3056,1	2644	2974,8	1681,9	1693,4	1907,3	1919,1	1659,3	1972,5	2944,5	3056,1	2644	2974,8	1.01:1.02:1.15:1.16:1.00:1.19:1.77:1.84:1.59:1.79	1805,6	2904,9	1805,6	2904,9	1,61	54612	Integrin-linked protein kinase OS=Homo sapiens OX=9606 GN=ILK PE=1 SV=1	ILK	0,687060688	3,39E-51
1619	112860	Q9GZT3	20,69	23	2	2		1120,7	1063,3	1749,3	1151,1	1477,1	767,2	2009,8	2467,2	1550,7	2035,1	1120,7	1063,3	1749,3	1151,1	1477,1	767,2	2009,8	2467,2	1550,7	2035,1	0.76:0.72:1.18:0.78:1.00:0.52:1.36:1.67:1.05:1.38	1386,8	2231,3	1386,8	2231,3	1,61	12349	SRA stem-loop-interacting RNA-binding protein mitochondrial OS=Homo sapiens OX=9606 GN=SLIRP PE=1 SV=1	SLIRP	0,687060688	2,04E-21
2138	114227	B5BUF9	16,81	6	1	1		1457,9	1838	1567	1566,2	1372,7	1644,5	2608,4	1778,7	2825,7	2904	1457,9	1838	1567	1566,2	1372,7	1644,5	2608,4	1778,7	2825,7	2904	1.06:1.34:1.14:1.14:1.00:1.20:1.90:1.30:2.06:2.12	1574,4	2529,2	1574,4	2529,2	1,61	25441	Thymidine kinase (Fragment) OS=Homo sapiens OX=9606 GN=TK1 PE=2 SV=1	TK1	0,687060688	1,55E-17
708	118173	P25398	16,55	30	3	3	Oxidation (M)	19957	20016	24523	32629	30981	38861	38638	41196	63308	36488	18960	19236	21344	31170	27018	35278	36087	36918	57416	33362	0.70:0.71:0.79:1.15:1.00:1.31:1.34:1.37:2.13:1.23	27828	44908	25501	40946	1,61	14515	40S ribosomal protein S12 OS=Homo sapiens OX=9606 GN=RPS12 PE=1 SV=3	RPS12	0,687060688	2,82E-17
640	99117	O14980	15,65	5	5	5		2185,7	2006,6	2646,1	1997,9	2048,3	2198,1	2781,8	2726,4	4173,4	3111,1	1458,4	1204,2	1820,6	1294,4	1629,2	1585,4	2089,4	2015,3	3458,4	2116,9	0.90:0.74:1.12:0.79:1.00:0.97:1.28:1.24:2.12:1.30	2240,5	3198,2	1498,7	2420	1,61	123386	Exportin-1 OS=Homo sapiens OX=9606 GN=XPO1 PE=1 SV=1	XPO1	0,687060688	2,24E-16
2903	107981	C9JIF9	32,18	2	1	1		365,88	431,19	527,58	436,84	480,32	536,73	660,53	708,18	872,6	725,18	365,88	431,19	527,58	436,84	480,32	536,73	660,53	708,18	872,6	725,18	0.76:0.90:1.10:0.91:1.00:1.12:1.38:1.47:1.82:1.51	463,09	741,62	463,09	741,62	1,6	81674	Acylamino-acid-releasing enzyme OS=Homo sapiens OX=9606 GN=APEH PE=1 SV=1	APEH	0,678071905	6,61E-33
3184	119008	P35270	23,6	6	1	1		283,5	365,93	476,78	352,46	512,38	338,46	527,25	747,44	551,28	658,92	283,5	365,93	476,78	352,46	512,38	338,46	527,25	747,44	551,28	658,92	0.55:0.71:0.93:0.69:1.00:0.66:1.03:1.46:1.08:1.29	388,25	621,22	388,25	621,22	1,6	28048	Sepiapterin reductase OS=Homo sapiens OX=9606 GN=SPR PE=1 SV=1	SPR	0,678071905	2,51E-24
383	99461	B2RBR9	23,21	19	13	13	Acetylation (N-term)	12956	13043	15740	12579	13074	11869	16909	19870	25977	19796	4993,7	4545,5	8104	4459,1	6366,9	4730,4	9099,3	8345,3	10709	7308,2	0.78:0.71:1.27:0.70:1.00:0.74:1.43:1.31:1.68:1.15	13757	21484	5533,3	8865,6	1,6	97184	cDNA FLJ95650 highly similar to Homo sapiens karyopherin (importin) beta 1 (KPNB1) mRNA OS=Homo sapiens OX=9606 PE=2 SV=1	NA	0,678071905	6,17E-24
42	97038	P05787-2	20,82	54	32	17	Oxidation (M)	121420	115590	114200	94343	114440	105060	137730	197640	219970	174660	39715	39929	48248	32899	43123	41036	50502	74124	75996	61849	0.92:0.93:1.12:0.76:1.00:0.95:1.17:1.72:1.76:1.43	111050	182500	40888	65618	1,6	56608	Isoform 2 of Keratin type II cytoskeletal 8 OS=Homo sapiens OX=9606 GN=KRT8	KRT8	0,678071905	1,51E-21
154	97081	A0A024RAY2	20,32	47	15	13		36881	39175	40076	26953	30751	27323	54405	49110	74738	51700	14757	15739	19416	11560	14537	10510	22970	20390	30062	19108	1.02:1.08:1.34:0.80:1.00:0.72:1.58:1.40:2.07:1.31	34507	58040	14420	23132	1,6	48058	Keratin 18 isoform CRA_a OS=Homo sapiens OX=9606 GN=KRT18 PE=3 SV=1	KRT18	0,678071905	4,79E-21
292	97547	O75410-9	18,75	27	16	14	Acetylation (N-term)	38546	37514	30862	22036	22936	16248	41658	43087	55489	50862	16151	15148	12676	9860,3	8320,2	5968,5	16992	16046	22262	21669	1.94:1.82:1.52:1.19:1.00:0.72:2.04:1.93:2.68:2.60	29666	48496	12043	19242	1,6	84624	Isoform 9 of Transforming acidic coiled-coil-containing protein 1 OS=Homo sapiens OX=9606 GN=TACC1	TACC1	0,678071905	1,78E-19
855	100312	Q9Y230	37,3	18	6	6		3236,8	3917	3008,1	3316,9	2945,6	3379,6	6223,6	5792,9	6091,2	6103,2	1867,1	2590,8	1533,4	1996,6	1547,9	2131,9	3743,4	3198,6	3885	3758,4	1.21:1.67:0.99:1.29:1.00:1.38:2.42:2.07:2.51:2.43	3655,3	6052,7	2299,3	3646,3	1,59	51157	RuvB-like 2 OS=Homo sapiens OX=9606 GN=RUVBL2 PE=1 SV=3	RUVBL2	0,669026766	5,01E-38
1584	125234	Q6IPI1	36,2	14	2	2		16012	15105	15221	11285	11907	13068	22726	22742	21239	21069	16012	15105	15221	11285	11907	13068	22726	22742	21239	21069	1.34:1.27:1.28:0.95:1.00:1.10:1.91:1.91:1.78:1.77	13766	21944	13766	21944	1,59	17951	60S ribosomal protein L29 OS=Homo sapiens OX=9606 GN=RPL29 PE=2 SV=1	RPL29	0,669026766	6,31E-37
835	104065	Q9NR12	32,87	12	4	4		9119,5	9367,7	13587	11267	13095	13144	17912	17505	20097	19761	7548,7	7800,4	10898	9231,8	10899	10419	14504	14461	15141	16049	0.69:0.72:1.00:0.85:1.00:0.96:1.33:1.33:1.39:1.47	11597	18819	9466,2	15039	1,59	49845	PDZ and LIM domain protein 7 OS=Homo sapiens OX=9606 GN=PDLIM7 PE=1 SV=1	PDLIM7	0,669026766	1,35E-33
892	101904	P63151	25,58	24	8	3		4554,1	4318,4	6698	4333,8	5516,4	5221,4	6970,1	7214,5	9684,2	8621,9	4554,1	4318,4	6698	4333,8	5516,4	5221,4	6970,1	7214,5	9684,2	8621,9	0.83:0.78:1.21:0.79:1.00:0.95:1.26:1.31:1.76:1.56	5107	8122,7	5107	8122,7	1,59	51692	Serine/threonine-protein phosphatase 2A 55 kDa regulatory subunit B alpha isoform OS=Homo sapiens OX=9606 GN=PPP2R2A PE=1 SV=1	PPP2R2A	0,669026766	2,63E-26
2528	117212	Q6ZMS3	23,57	8	1	1		905,47	1169,2	1506,5	1183,8	1293,3	1594,5	2381,5	2229,5	1817,1	1680,4	905,47	1169,2	1506,5	1183,8	1293,3	1594,5	2381,5	2229,5	1817,1	1680,4	0.70:0.90:1.16:0.92:1.00:1.23:1.84:1.72:1.40:1.30	1275,5	2027,1	1275,5	2027,1	1,59	20372	cDNA FLJ16726 fis clone UTERU3014791 OS=Homo sapiens OX=9606 PE=2 SV=1	NA	0,669026766	2,69E-24
916	97865	Q07866-4	22,33	2	1	1		1418	1205,4	1219,3	985,19	1317,7	1262,7	2023,6	1762,6	2431,6	1641,5	1418	1205,4	1219,3	985,19	1317,7	1262,7	2023,6	1762,6	2431,6	1641,5	1.08:0.91:0.93:0.75:1.00:0.96:1.54:1.34:1.85:1.25	1234,7	1964,8	1234,7	1964,8	1,59	71996	Isoform J of Kinesin light chain 1 OS=Homo sapiens OX=9606 GN=KLC1	KLC1	0,669026766	4,68E-23
1296	106212	P26368	21,73	6	2	2		2799,6	2378,9	3737,8	2387,1	3465,9	3664,2	5819,7	4434,5	5375,4	3897,6	2799,6	2378,9	3737,8	2387,1	3465,9	3664,2	5819,7	4434,5	5375,4	3897,6	0.81:0.69:1.08:0.69:1.00:1.06:1.68:1.28:1.55:1.12	3072,3	4881,8	3072,3	4881,8	1,59	53501	Splicing factor U2AF 65 kDa subunit OS=Homo sapiens OX=9606 GN=U2AF2 PE=1 SV=4	U2AF2	0,669026766	1,86E-22
1017	101454	B2RA56	21,54	6	2	2		797,39	781,09	1034,2	1055,2	1314,9	1107,3	1493,4	1594,6	2557,6	1776,2	797,39	781,09	1034,2	1055,2	1314,9	1107,3	1493,4	1594,6	2557,6	1776,2	0.61:0.59:0.79:0.80:1.00:0.84:1.14:1.21:1.95:1.35	1168,1	1855,4	1168,1	1855,4	1,59	61759	Nicalin OS=Homo sapiens OX=9606 PE=2 SV=1	NCLN	0,669026766	2,88E-22
1327	102673	Q96HA1	21,48	4	3	1		539,94	649,34	1012,2	983,81	1003,7	683,79	1147,6	1129,2	1554,6	1321,3	539,94	649,34	1012,2	983,81	1003,7	683,79	1147,6	1129,2	1554,6	1321,3	0.54:0.65:1.01:0.98:1.00:0.68:1.14:1.13:1.55:1.32	812,14	1288,2	812,14	1288,2	1,59	127720	Nuclear envelope pore membrane protein POM 121 OS=Homo sapiens OX=9606 GN=POM121 PE=1 SV=2	POM121	0,669026766	3,31E-22
141	97245	P52272	19,08	41	23	11	Acetylation (N-term)	36954	36298	41132	33228	39149	39022	46512	50309	67289	55425	22831	21313	23837	19485	21635	22266	28471	32051	44126	34859	1.06:0.99:1.10:0.90:1.00:1.03:1.32:1.48:2.04:1.61	37630	54884	21894	34876	1,59	77516	Heterogeneous nuclear ribonucleoprotein M OS=Homo sapiens OX=9606 GN=HNRNPM PE=1 SV=3	HNRNPM	0,669026766	8,32E-20
893	101796	P61221	17,79	10	4	3		3593,5	4056,8	1369,3	2369,6	1617,9	2346,6	3776,1	4046,1	5665,1	4192,9	3593,5	4056,8	1369,3	2369,6	1617,9	2346,6	3776,1	4046,1	5665,1	4192,9	2.22:2.51:0.85:1.46:1.00:1.45:2.33:2.50:3.50:2.59	2783,7	4420,1	2783,7	4420,1	1,59	67314	ATP-binding cassette sub-family E member 1 OS=Homo sapiens OX=9606 GN=ABCE1 PE=1 SV=1	ABCE1	0,669026766	1,62E-18
927	99459	Q9NZB2-6	15,16	4	4	4		2162	2176,3	2660,6	2010,3	2443,4	1506,2	3182,9	3122,2	5071,5	3945,9	1813,7	1796,5	2660,6	1739	2176,6	1277,2	2202,7	2631,2	4052,9	3274,9	0.83:0.83:1.22:0.80:1.00:0.59:1.01:1.21:1.86:1.50	2209,6	3830,6	1910,6	3040,4	1,59	125272	Isoform F of Constitutive coactivator of PPAR-gamma-like protein 1 OS=Homo sapiens OX=9606 GN=FAM120A	FAM120A	0,669026766	6,92E-16
71	97691	A0A024RD80	31,54	41	28	16	Oxidation (M)	195190	171500	257180	198090	217120	194700	279650	316570	394080	337260	80934	60819	102480	81886	92195	75858	114440	129900	145970	134440	0.88:0.66:1.11:0.89:1.00:0.82:1.24:1.41:1.58:1.46	206060	333550	82786	131190	1,58	83264	Heat shock protein 90kDa alpha (Cytosolic) class B member 1 isoform CRA_a OS=Homo sapiens OX=9606 GN=HSP90AB1 PE=3 SV=1	HSP90AB1	0,659924558	2,88E-32
426	97124	A0A024R8S5	30,95	20	9	9		10131	9250	13915	10007	11926	10912	14022	15890	15679	14964	3810,1	3319,2	5402,1	3992,8	4609,9	3904,5	7181,4	7175,2	6352,5	5678,1	0.83:0.72:1.17:0.87:1.00:0.85:1.56:1.56:1.38:1.23	11285	15607	4173,1	6596,8	1,58	57116	Protein disulfide-isomerase OS=Homo sapiens OX=9606 GN=P4HB PE=2 SV=1	P4HB	0,659924558	1,12E-31
1395	108287	Q96IU4	17,44	17	2	2		1321,9	1156,2	2505,8	2399,3	2792,6	2061,5	3067,4	2981	3731,3	3092,5	1321,9	1156,2	2505,8	2399,3	2792,6	2061,5	3067,4	2981	3731,3	3092,5	0.47:0.41:0.90:0.86:1.00:0.74:1.10:1.07:1.34:1.11	2039,6	3218	2039,6	3218	1,58	22346	Protein ABHD14B OS=Homo sapiens OX=9606 GN=ABHD14B PE=1 SV=1	ABHD14B	0,659924558	3,63E-18
1019	109352	P20337	34,72	31	5	4		6422,6	6768,5	6425,6	5861,1	5546,3	5496,5	8906,3	10713	11400	10007	5297,9	5641,7	5504,6	4953,8	4596,7	4802,8	7053,5	8792,9	8470,2	7875,4	1.15:1.23:1.20:1.08:1.00:1.04:1.53:1.91:1.84:1.71	6086,8	10257	5133	8048	1,57	24758	Ras-related protein Rab-3B OS=Homo sapiens OX=9606 GN=RAB3B PE=1 SV=2	RAB3B	0,650764559	1,91E-35
2272	110593	R4GMT0	20,35	5	1	1		465,94	418,86	789,25	624,53	731,19	875,62	968,71	1074,7	1069,9	980,62	465,94	418,86	789,25	624,53	731,19	875,62	968,71	1074,7	1069,9	980,62	0.64:0.57:1.08:0.85:1.00:1.20:1.32:1.47:1.46:1.34	650,9	1023,5	650,9	1023,5	1,57	37434	Alpha-centractin OS=Homo sapiens OX=9606 GN=ACTR1A PE=1 SV=1	ACTR1A	0,650764559	4,47E-21
623	99107	O60610-3	15,93	2	2	2		1255,6	871,92	1181,5	418,3	950,11	292,97	1653,8	1654,3	1585,7	1350,8	1255,6	871,92	1181,5	418,3	950,11	292,97	1653,8	1654,3	1585,7	1350,8	1.32:0.92:1.24:0.44:1.00:0.31:1.74:1.74:1.67:1.42	993,46	1561,2	993,46	1561,2	1,57	140289	Isoform 3 of Protein diaphanous homolog 1 OS=Homo sapiens OX=9606 GN=DIAPH1	DIAPH1	0,650764559	1,17E-16
127	98129	P11021	39,92	40	21	19		54596	55650	70766	50130	60701	64365	82511	80941	94010	78745	16577	15876	19940	14979	18187	17733	24967	25455	30167	26893	0.91:0.87:1.10:0.82:1.00:0.98:1.37:1.40:1.66:1.48	59654	84052	17215	26870	1,56	72333	Endoplasmic reticulum chaperone BiP OS=Homo sapiens OX=9606 GN=HSPA5 PE=1 SV=2	HSPA5	0,641546029	1,20E-40
1203	113318	F8W727	26,46	34	4	4	Oxidation (M)	18127	19759	21391	17859	17544	15193	31994	23822	32892	25867	16712	18462	19725	16780	16565	14091	29442	22599	30562	24942	1.01:1.11:1.19:1.01:1.00:0.85:1.78:1.36:1.84:1.51	18447	28644	17191	26886	1,56	17962	60S ribosomal protein L32 OS=Homo sapiens OX=9606 GN=RPL32 PE=1 SV=1	RPL32	0,641546029	3,47E-27
1638	106589	Q05519	24,7	2	1	1		573,47	511,2	748,2	481,64	575,74	564,47	815,15	1063,4	757,13	968,62	573,47	511,2	748,2	481,64	575,74	564,47	815,15	1063,4	757,13	968,62	1.00:0.89:1.30:0.84:1.00:0.98:1.42:1.85:1.32:1.68	575,79	901,08	575,79	901,08	1,56	53542	Serine/arginine-rich splicing factor 11 OS=Homo sapiens OX=9606 GN=SRSF11 PE=1 SV=1	SRSF11	0,641546029	2,00E-25
167	97212	P26038	18,07	21	15	5		2119,4	2939,6	3733,1	2638,3	3937	4240,4	5565,8	4749	6578,9	6002,9	1421,6	2251,5	2885,7	1904,4	3377,7	3278,9	3604,4	3914,8	4484,9	3739,3	0.42:0.67:0.85:0.56:1.00:0.97:1.07:1.16:1.33:1.11	3339,6	5991	2520	3935,8	1,56	67820	Moesin OS=Homo sapiens OX=9606 GN=MSN PE=1 SV=3	MSN	0,641546029	8,51E-19
1282	103561	O76021	16,12	3	1	1		1676,6	1508,1	1293,3	1006,8	1548,7	1230,9	2286	2689,4	2069,7	1528,8	1676,6	1508,1	1293,3	1006,8	1548,7	1230,9	2286	2689,4	2069,7	1528,8	1.08:0.97:0.84:0.65:1.00:0.79:1.48:1.74:1.34:0.99	1377,4	2143,5	1377,4	2143,5	1,56	54973	Ribosomal L1 domain-containing protein 1 OS=Homo sapiens OX=9606 GN=RSL1D1 PE=1 SV=3	RSL1D1	0,641546029	7,59E-17
1501	114058	Q6IPH7	40,02	19	3	3		28532	29407	33878	26333	31933	31558	45292	47185	51975	42706	28532	29407	33878	26333	31933	31558	45292	47185	51975	42706	0.89:0.92:1.06:0.82:1.00:0.99:1.42:1.48:1.63:1.34	30274	46790	30274	46790	1,55	23787	RPL14 protein OS=Homo sapiens OX=9606 GN=RPL14 PE=1 SV=1	RPL14	0,632268215	9,55E-41
907	98458	Q8IWB9-2	23,31	3	3	3		2180,2	2334,4	1739,8	1415,9	1585	1528,7	2231,8	2714,3	3083,7	3136,6	2180,2	2334,4	1739,8	1415,9	1585	1528,7	2231,8	2714,3	3083,7	3136,6	1.38:1.47:1.10:0.89:1.00:0.96:1.41:1.71:1.95:1.98	1797,3	2791,6	1797,3	2791,6	1,55	125999	Isoform 2 of Testis-expressed protein 2 OS=Homo sapiens OX=9606 GN=TEX2	TEX2	0,632268215	4,90E-24
2059	111484	Q5U0A0	23,04	13	2	2		777,43	708,95	1638,9	1244,1	1241,1	1508,8	2083,5	2332,4	1821,3	2341,8	777,43	708,95	1638,9	1244,1	1241,1	1508,8	2083,5	2332,4	1821,3	2341,8	0.63:0.57:1.32:1.00:1.00:1.22:1.68:1.88:1.47:1.89	1380,6	2144,8	1380,6	2144,8	1,55	26425	Proteasome subunit alpha type OS=Homo sapiens OX=9606 PE=2 SV=1	PSMA	0,632268215	9,12E-24
3701	141711	Q8N6L1-2	19,78	10	1	1		528,74	502,87	1014,3	616,88	711,03	771,48	1155,3	1069,1	1237	829,14	528,74	502,87	1014,3	616,88	711,03	771,48	1155,3	1069,1	1237	829,14	0.74:0.71:1.43:0.87:1.00:1.09:1.62:1.50:1.74:1.17	690,88	1072,6	690,88	1072,6	1,55	17595	Isoform 2 of Keratinocyte-associated protein 2 OS=Homo sapiens OX=9606 GN=KRTCAP2	KRTCAP2	0,632268215	1,66E-20
997	100903	P27694	19,22	5	2	2		1011,7	1125,7	1170,3	965,81	1105,7	1202,2	1742,9	1625,1	2071,7	1342,7	1011,7	1125,7	1170,3	965,81	1105,7	1202,2	1742,9	1625,1	2071,7	1342,7	0.91:1.02:1.06:0.87:1.00:1.09:1.58:1.47:1.87:1.21	1096,9	1695,6	1096,9	1695,6	1,55	68138	Replication protein A 70 kDa DNA-binding subunit OS=Homo sapiens OX=9606 GN=RPA1 PE=1 SV=2	RPA1	0,632268215	6,03E-20
2145	107686	B2R657	16,27	3	1	1		257,01	544,02	765,29	535,81	503,67	647,06	852,61	756,44	909,28	832,44	257,01	544,02	765,29	535,81	503,67	647,06	852,61	756,44	909,28	832,44	0.51:1.08:1.52:1.06:1.00:1.28:1.69:1.50:1.81:1.65	542,14	837,69	542,14	837,69	1,55	52640	Annexin OS=Homo sapiens OX=9606 PE=2 SV=1	ANXA7	0,632268215	5,37E-17
2131	111336	Q8ND56-3	16,15	5	2	2		452,78	872,1	1291,4	1148,5	1494,9	1503,6	2128	1563,7	1778,6	2142,8	452,78	872,1	1291,4	1148,5	1494,9	1503,6	2128	1563,7	1778,6	2142,8	0.30:0.58:0.86:0.77:1.00:1.01:1.42:1.05:1.19:1.43	1224,3	1903,3	1224,3	1903,3	1,55	46411	Isoform 3 of Protein LSM14 homolog A OS=Homo sapiens OX=9606 GN=LSM14A	LSM14A	0,632268215	7,08E-17
2227	111917	E9PJH7	15,4	12	4	4		3000,9	2465	3956,3	3135	3650,4	3234,5	5424,9	3533,4	5151,6	5134,5	2547,7	2465	3532,2	2685,9	3201,2	2830,8	4929,6	3061	5151,6	4738,6	0.80:0.77:1.10:0.84:1.00:0.88:1.54:0.96:1.61:1.48	3313	4924,7	2877,1	4470,2	1,55	33282	Mitochondrial glutamate carrier 1 (Fragment) OS=Homo sapiens OX=9606 GN=SLC25A22 PE=1 SV=5	SLC25A22	0,632268215	3,98E-16
933	104790	Q14558	22,88	11	3	3		1179,2	574,88	711,21	1335,9	1278,7	700,78	1726,6	1915,7	1826,6	1872,6	1179,2	574,88	711,21	1335,9	1278,7	700,78	1726,6	1915,7	1826,6	1872,6	0.92:0.45:0.56:1.04:1.00:0.55:1.35:1.50:1.43:1.46	1256,8	1933	1256,8	1933	1,54	39394	Phosphoribosyl pyrophosphate synthase-associated protein 1 OS=Homo sapiens OX=9606 GN=PRPSAP1 PE=1 SV=2	PRPSAP1	0,622930351	1,32E-23
1135	109128	V9HW12	22,72	23	5	4		4300,2	5696	9405,9	7175,4	9218,7	8569,4	9728,4	12286	12822	10616	3576	3654,6	5983,5	4906,6	6159,8	5917,8	7714,3	8094,2	8200,2	7016,7	0.58:0.59:0.97:0.80:1.00:0.96:1.25:1.31:1.33:1.14	7394,3	11363	5033,1	7756,4	1,54	21892	Epididymis secretory sperm binding protein Li 2a OS=Homo sapiens OX=9606 GN=HEL-S-2a PE=2 SV=1	PRDX2	0,622930351	1,91E-23
224	98296	Q6P2Q9	21,55	3	6	6		3214,4	3285,2	3847,9	1570,4	3887,1	3341,1	5179,9	4562,3	5708	4628,6	1994,5	1855,4	2303,4	917,66	2496,3	1999,5	3248,2	2572,4	3766,6	2984,9	0.80:0.74:0.92:0.37:1.00:0.80:1.30:1.03:1.51:1.20	3400,4	5019,7	2046	3143	1,54	273599	Pre-mRNA-processing-splicing factor 8 OS=Homo sapiens OX=9606 GN=PRPF8 PE=1 SV=2	PRPF8	0,622930351	2,82E-22
748	98882	O15042	31,89	5	4	4		2092,4	2265,1	2571,6	2063	2924,6	1926,7	3969,9	4007,1	4474,7	3445,2	1835,8	2034,7	2571,6	2063	2572,8	1926,7	3327,7	3486,1	3619,3	2851	0.71:0.79:1.00:0.80:1.00:0.75:1.29:1.35:1.41:1.11	2447	3974,2	2167,4	3321	1,53	118292	U2 snRNP-associated SURP motif-containing protein OS=Homo sapiens OX=9606 GN=U2SURP PE=1 SV=2	U2SURP	0,613531653	1,29E-32
1174	112679	P40616	26,25	35	4	3		8201	8927,8	10405	9174	10057	9627,3	13223	13559	17487	13823	8201	8927,8	10405	9174	10057	9627,3	13223	13559	17487	13823	0.82:0.89:1.03:0.91:1.00:0.96:1.31:1.35:1.74:1.37	9502,1	14523	9502,1	14523	1,53	20418	ADP-ribosylation factor-like protein 1 OS=Homo sapiens OX=9606 GN=ARL1 PE=1 SV=1	ARL1	0,613531653	5,62E-27
306	97218	P78371	21,64	32	11	11	Acetylation (N-term)	18024	18996	30551	21275	25679	24097	32225	33087	43861	29504	7689,2	7086,1	11779	8430,5	10638	9533,8	12493	13542	17749	12458	0.72:0.67:1.11:0.79:1.00:0.90:1.17:1.27:1.67:1.17	23226	35492	9192,7	14061	1,53	57488	T-complex protein 1 subunit beta OS=Homo sapiens OX=9606 GN=CCT2 PE=1 SV=4	CCT2	0,613531653	2,29E-22
1768	101608	Q8TEW0-11	18,82	1	1	1		0	265,2	316,84	302,6	266,66	278,17	352,4	530,98	463,84	397,56	0	265,2	316,84	302,6	266,66	278,17	352,4	530,98	463,84	397,56	0:0.99:1.19:1.13:1.00:1.04:1.32:1.99:1.74:1.49	285,89	436,19	285,89	436,19	1,53	149695	Isoform 11 of Partitioning defective 3 homolog OS=Homo sapiens OX=9606 GN=PARD3	PARD3	0,613531653	1,51E-19
912	108032	P62269	41,17	48	8	8		28264	27697	31723	24614	31464	31450	47180	45227	46775	41165	16943	17015	19888	15558	19626	20043	29285	26819	29141	25174	0.86:0.87:1.01:0.79:1.00:1.02:1.49:1.37:1.48:1.28	29202	45087	18179	27605	1,52	17719	40S ribosomal protein S18 OS=Homo sapiens OX=9606 GN=RPS18 PE=1 SV=3	RPS18	0,604071324	6,76E-42
610	99193	A0A1U9X609	33,6	14	9	9		6545,9	5834,6	6985,2	5181,6	5739	6205,7	10023	9695,3	11826	8464,4	3166,3	2745,6	3818,4	2642,2	2947,7	3133,5	5101,3	4532,6	5004,2	4115,7	1.07:0.93:1.30:0.90:1.00:1.06:1.73:1.54:1.70:1.40	6160,9	10297	3075,6	4688,4	1,52	95926	ABCF1 OS=Homo sapiens OX=9606 PE=4 SV=1	ABCF1	0,604071324	2,51E-34
1674	108491	A0A0K0K1K4	32,06	29	5	5		3441,1	3180,9	4293,3	3139,6	3992,1	4408,8	4388,6	5727,9	5531,2	5400,7	2428,3	2398,1	2895	2278,3	2680,1	3062,3	3507,3	4440,2	4255,5	3790,8	0.91:0.89:1.08:0.85:1.00:1.14:1.31:1.66:1.59:1.41	3742,6	5262,1	2623,7	3998,5	1,52	27887	Proteasome subunit alpha type OS=Homo sapiens OX=9606 GN=HEL-S-276 PE=2 SV=1	PSMA7	0,604071324	8,71E-33
1442	104527	Q9P258	31,37	13	4	4		3336,3	2728,7	4374,9	3337,8	3335	4023	5526,8	5539,2	6329,1	5368,5	2913,3	2338,6	3822,1	3098,5	2754,9	3683,1	4648,2	4816	5585,2	4697,1	1.06:0.85:1.39:1.12:1.00:1.34:1.69:1.75:2.03:1.70	3662,5	5690,9	3241,6	4936,7	1,52	56085	Protein RCC2 OS=Homo sapiens OX=9606 GN=RCC2 PE=1 SV=2	RCC2	0,604071324	4,27E-32
839	101556	D3DPU2	30,75	9	3	3		3646,5	3861,1	4748	3455,6	4107	4444,7	6592	6388,2	6459,6	5175,7	3646,5	3861,1	4748	3455,6	4107	4444,7	6592	6388,2	6459,6	5175,7	0.89:0.94:1.16:0.84:1.00:1.08:1.61:1.56:1.57:1.26	4043,8	6153,9	4043,8	6153,9	1,52	51673	Adenylyl cyclase-associated protein OS=Homo sapiens OX=9606 GN=CAP1 PE=2 SV=1	CAP1	0,604071324	1,78E-31
1350	114229	Q5U025	29,58	33	4	4		11273	11677	15583	12856	14003	15651	20762	20063	23374	17543	10472	10841	14311	12206	12652	14548	19067	18708	20943	16001	0.83:0.86:1.13:0.96:1.00:1.15:1.51:1.48:1.66:1.26	13507	20746	12505	18991	1,52	20211	ADP-ribosylation factor 6 OS=Homo sapiens OX=9606 PE=2 SV=1	ARF6	0,604071324	2,63E-30
556	110276	Q5JR94	25,44	33	7	7		90344	75631	116920	86365	98685	81066	129690	151430	154090	120600	75923	59129	98022	70148	80386	62646	102950	125260	125390	97401	0.94:0.74:1.22:0.87:1.00:0.78:1.28:1.56:1.56:1.21	91569	138950	74376	112750	1,52	24205	40S ribosomal protein S8 OS=Homo sapiens OX=9606 GN=RPS8 PE=2 SV=1	RPS8	0,604071324	3,63E-26
547	99811	A1KYQ7	23,48	9	6	6		6648,3	6450,3	7432,6	5777,9	6899,2	6960,5	9327,7	9349,6	12492	8817	4716,8	4826,1	5529,6	4204,7	4442,9	5061,3	6495,4	7248,2	8866,4	6554,4	1.06:1.09:1.24:0.95:1.00:1.14:1.46:1.63:2.00:1.48	6787,7	10192	4796,9	7291,1	1,52	105404	Eukaryotic translation initiation factor 3 subunit C OS=Homo sapiens OX=9606 GN=EIF3C PE=2 SV=1	EIF3C	0,604071324	3,31E-24
337	98721	Q4LE36	23,37	9	7	7		4413,8	5006,6	5369,1	4485,3	4097	4989,6	6245,6	8010,5	9893,4	9633,6	3322	2988,1	3762	2850	2448,1	3469,6	3877,6	4526,2	5429,8	5259,6	1.36:1.22:1.54:1.16:1.00:1.42:1.58:1.85:2.22:2.15	4895,8	8832,2	3140	4773,3	1,52	124556	ACLY variant protein (Fragment) OS=Homo sapiens OX=9606 GN=ACLY variant protein PE=2 SV=1	ACLY	0,604071324	4,27E-24
1151	102605	Q8TCJ2	22,3	5	4	4		4061	4695,9	4619,1	4345,8	4780,5	4885,8	5886,9	5849	7402,7	6568,9	3604,9	4086,1	4243,5	3805,7	4273,2	4328,7	5407,2	5543	7402,7	6283,8	0.84:0.96:0.99:0.89:1.00:1.01:1.27:1.30:1.73:1.47	4564,7	6516,1	4057	6159,2	1,52	93674	Dolichyl-diphosphooligosaccharide--protein glycosyltransferase subunit STT3B OS=Homo sapiens OX=9606 GN=STT3B PE=1 SV=1	STT3B	0,604071324	5,01E-23
1697	111117	B2R4I8	27	17	3	3		3358,4	2997,2	3860,6	3135,3	3171,1	3405,8	4395,4	4885,5	5884	4880,1	3358,4	2997,2	3860,6	3135,3	3171,1	3405,8	4395,4	4885,5	5884	4880,1	1.06:0.95:1.22:0.99:1.00:1.07:1.39:1.54:1.86:1.54	3321,4	5011,2	3321,4	5011,2	1,51	21705	cDNA FLJ92106 highly similar to Homo sapiens adaptor-related protein complex 3 sigma 1 subunit(AP3S1) mRNA OS=Homo sapiens OX=9606 PE=2 SV=1	NA	0,59454855	1,00E-27
506	103093	P09651-2	24,1	17	4	4		21393	24326	26306	19122	23781	22496	29756	39127	39511	31639	20724	23685	25559	18562	23072	21735	28973	38162	38136	30408	0.90:1.03:1.11:0.80:1.00:0.94:1.26:1.65:1.65:1.32	23209	35008	22528	33920	1,51	34196	Isoform A1-A of Heterogeneous nuclear ribonucleoprotein A1 OS=Homo sapiens OX=9606 GN=HNRNPA1	HNRNPA1	0,59454855	7,94E-25
678	109932	Q5T7C4	20,27	40	8	8		13088	12468	13284	11093	17283	16375	21763	19424	27621	18906	6803,9	7342,4	5770,2	6153,8	10125	8719,9	11636	10988	15833	9824,2	0.67:0.73:0.57:0.61:1.00:0.86:1.15:1.09:1.56:0.97	14769	22462	7982,6	12070	1,51	18311	High mobility group protein B1 OS=Homo sapiens OX=9606 GN=HMGB1 PE=1 SV=1	HMGB1	0,59454855	5,37E-21
635	105520	P04792	17,34	39	7	7		13498	20419	25746	26750	33718	30122	34348	41945	44298	43638	11676	18304	21139	23378	28942	25521	26413	34080	34519	35148	0.40:0.63:0.73:0.81:1.00:0.88:0.91:1.18:1.19:1.21	25151	41057	21493	32540	1,51	22783	Heat shock protein beta-1 OS=Homo sapiens OX=9606 GN=HSPB1 PE=1 SV=2	HSPB1	0,59454855	4,57E-18
2128	119494	P62888	17,08	10	1	1		1525	1540	1906,5	1336,8	2183,7	1615	2770,9	2111,5	3185,3	2084,2	1525	1540	1906,5	1336,8	2183,7	1615	2770,9	2111,5	3185,3	2084,2	0.70:0.71:0.87:0.61:1.00:0.74:1.27:0.97:1.46:0.95	1684,5	2538	1684,5	2538	1,51	12784	60S ribosomal protein L30 OS=Homo sapiens OX=9606 GN=RPL30 PE=1 SV=2	RPL30	0,59454855	8,32E-18
1402	108706	O14979-2	17,01	18	4	3	Acetylation (N-term)	5373,3	5377	5502,7	4401,5	5810,6	5934	7729,4	9915,5	8670,3	6197,9	5373,3	5377	5502,7	4401,5	5810,6	5934	7729,4	9915,5	8670,3	6197,9	0.92:0.93:0.95:0.76:1.00:1.02:1.33:1.71:1.49:1.07	5399,8	8128,3	5399,8	8128,3	1,51	33589	Isoform 2 of Heterogeneous nuclear ribonucleoprotein D-like OS=Homo sapiens OX=9606 GN=HNRNPDL	HNRNPDL	0,59454855	9,77E-18
963	99970	P50747	16,01	4	3	3		2236,4	1244,7	3921,8	2940,3	3172,8	1532,1	3410,4	3608,7	5213,4	4642,8	2236,4	1244,7	3921,8	2940,3	3172,8	1532,1	3410,4	3608,7	5213,4	4642,8	0.70:0.39:1.24:0.93:1.00:0.48:1.07:1.14:1.64:1.46	2801,8	4218,8	2801,8	4218,8	1,51	80760	Biotin--protein ligase OS=Homo sapiens OX=9606 GN=HLCS PE=1 SV=1	HLCS	0,59454855	9,77E-17
1076	104044	P29692	26,33	27	6	6	Acetylation (N-term)	4782,8	5662,9	7197,7	5623,7	5871,8	5953,7	9284,9	7649	10148	9239,7	4058,7	3536,2	4818,7	3613,5	3599,5	4104,6	6252,2	4893,7	6585,3	5967,2	1.13:0.98:1.34:1.00:1.00:1.14:1.74:1.36:1.83:1.66	6039,6	9080,3	3955,2	5924,6	1,5	31122	Elongation factor 1-delta OS=Homo sapiens OX=9606 GN=EEF1D PE=1 SV=5	EEF1D	0,584962501	4,68E-27
1249	100750	O15355	22,32	7	3	3		1777,6	2117,3	2393,2	1081,4	1799,8	1894,5	2532,2	2930,6	3543,5	2833	1777,6	2117,3	2393,2	1081,4	1799,8	1894,5	2532,2	2930,6	3543,5	2833	0.99:1.18:1.33:0.60:1.00:1.05:1.41:1.63:1.97:1.57	1972	2959,8	1972	2959,8	1,5	59272	Protein phosphatase 1G OS=Homo sapiens OX=9606 GN=PPM1G PE=1 SV=1	PPM1G	0,584962501	4,79E-23
3113	111449	P14324-2	16,75	5	1	1		586,37	272,6	640,71	494,46	322,44	437,2	705,21	0	641,05	717,42	586,37	272,6	640,71	494,46	322,44	437,2	705,21	0	641,05	717,42	1.82:0.85:1.99:1.53:1.00:1.36:2.19:0:1.99:2.22	458,96	687,89	458,96	687,89	1,5	40532	Isoform 2 of Farnesyl pyrophosphate synthase OS=Homo sapiens OX=9606 GN=FDPS	FDPS	0,584962501	1,78E-17
344	98999	Q5THJ4	30,96	1	3	3		1898,7	2610,7	2409	1851,8	2232,9	2487,7	2934	3373,4	3740,8	3350,4	1898,7	2610,7	2409	1851,8	2232,9	2487,7	2934	3373,4	3740,8	3350,4	0.85:1.17:1.08:0.83:1.00:1.11:1.31:1.51:1.68:1.50	2248,5	3349,7	2248,5	3349,7	1,49	491920	Vacuolar protein sorting-associated protein 13D OS=Homo sapiens OX=9606 GN=VPS13D PE=1 SV=2	VPS13D	0,575312331	1,10E-31
2461	109270	O14929	29,08	7	2	2		2046,9	1641,2	2595,6	1985,2	1973,4	2514,7	2831,1	3390,3	3080,8	3333	2046,9	1641,2	2595,6	1985,2	1973,4	2514,7	2831,1	3390,3	3080,8	3333	1.04:0.83:1.32:1.01:1.00:1.27:1.43:1.72:1.56:1.69	2126,1	3158,8	2126,1	3158,8	1,49	49513	Histone acetyltransferase type B catalytic subunit OS=Homo sapiens OX=9606 GN=HAT1 PE=1 SV=1	HAT1	0,575312331	8,32E-30
341	105446	A0A384NPQ2	27,97	42	9	7	Oxidation (M)	55793	58877	85841	73403	71007	77674	107850	96841	122580	110460	33993	34840	51504	43899	44379	44954	66825	54570	70283	60507	0.77:0.79:1.16:0.99:1.00:1.01:1.51:1.23:1.58:1.36	71620	111630	42261	63046	1,49	22110	Epididymis secretory sperm binding protein OS=Homo sapiens OX=9606 PE=2 SV=1	NA	0,575312331	1,07E-28
2184	106129	Q8N7H5-3	27,96	3	1	1		507,52	544,34	539,97	446,61	457,5	590,38	726,14	902,34	699,19	720,7	507,52	544,34	539,97	446,61	457,5	590,38	726,14	902,34	699,19	720,7	1.11:1.19:1.18:0.98:1.00:1.29:1.59:1.97:1.53:1.58	514,39	762,09	514,39	762,09	1,48	55473	Isoform 3 of RNA polymerase II-associated factor 1 homolog OS=Homo sapiens OX=9606 GN=PAF1	PAF1	0,565597176	1,10E-28
1827	105883	Q96EE3-1	20,95	7	2	2		1667,8	1606,1	2398,8	2000,2	2229,1	2478,5	2646,9	2632	3583,6	3340,8	1667,8	1606,1	2398,8	2000,2	2229,1	2478,5	2646,9	2632	3583,6	3340,8	0.75:0.72:1.08:0.90:1.00:1.11:1.19:1.18:1.61:1.50	2063,4	3050,8	2063,4	3050,8	1,48	46578	Isoform B of Nucleoporin SEH1 OS=Homo sapiens OX=9606 GN=SEH1L	SEH1L	0,565597176	1,12E-21
214	97531	O75369	17,52	6	11	7		3775,3	4344,6	6247,5	3375,6	4887,6	4292,3	4360,3	6627,8	7743,7	5840,7	1689,8	1995,5	2995,8	1409,5	2849,1	1610,6	2455,3	3284,5	3915,1	3536	0.59:0.70:1.05:0.49:1.00:0.57:0.86:1.15:1.37:1.24	4737,1	6375,3	2226	3297,7	1,48	278162	Filamin-B OS=Homo sapiens OX=9606 GN=FLNB PE=1 SV=2	FLNB	0,565597176	3,02E-18
2416	107806	Q9UBP9	16,42	4	1	1		507,77	0	570,23	364,4	382,74	676,58	775,43	739,19	727,19	720,43	507,77	0	570,23	364,4	382,74	676,58	775,43	739,19	727,19	720,43	1.33:0:1.49:0.95:1.00:1.77:2.03:1.93:1.90:1.88	500,35	740,56	500,35	740,56	1,48	34490	PTB domain-containing engulfment adapter protein 1 OS=Homo sapiens OX=9606 GN=GULP1 PE=1 SV=1	GULP1	0,565597176	3,80E-17
2455	114822	A0A140VJT8	28,22	3	1	1		800,72	820,41	1052,7	1045,9	1068,1	1133,4	1234	1505,9	1591,3	1480,2	800,72	820,41	1052,7	1045,9	1068,1	1133,4	1234	1505,9	1591,3	1480,2	0.75:0.77:0.99:0.98:1.00:1.06:1.16:1.41:1.49:1.39	986,88	1452,9	986,88	1452,9	1,47	49974	Testicular tissue protein Li 164 OS=Homo sapiens OX=9606 PE=2 SV=1	RNH1	0,555816155	6,03E-29
773	98651	P35606	27,24	6	4	4		3015,4	3049,4	2794,7	2245,2	2932,6	2621,3	3523,3	4135,9	4570,8	4334,5	2402,9	2315	2237,6	1821,5	2324,1	2136	2751,4	3213,3	3623,8	3389,5	1.03:1.00:0.96:0.78:1.00:0.92:1.18:1.38:1.56:1.46	2776,4	4141,2	2206,2	3244,5	1,47	102487	Coatomer subunit beta' OS=Homo sapiens OX=9606 GN=COPB2 PE=1 SV=2	COPB2	0,555816155	5,75E-28
959	111517	P62906	20,06	23	5	5		14642	14239	18705	12974	21217	19373	26807	24788	27760	19908	12022	11517	15520	10777	17839	16162	22114	20675	23280	16245	0.67:0.65:0.87:0.60:1.00:0.91:1.24:1.16:1.30:0.91	16859	24816	13973	20578	1,47	24831	60S ribosomal protein L10a OS=Homo sapiens OX=9606 GN=RPL10A PE=1 SV=2	RPL10A	0,555816155	8,71E-21
158	97589	A0A0D9SF53	22,2	33	20	18	Oxidation (M)	63632	66764	59516	47602	54562	55348	89701	84441	85065	72158	20047	21583	18748	15492	17884	19087	30366	29252	28538	22036	1.12:1.21:1.05:0.87:1.00:1.07:1.70:1.64:1.60:1.23	57904	83987	18807	27548	1,46	81477	ATP-dependent RNA helicase DDX3X OS=Homo sapiens OX=9606 GN=DDX3X PE=1 SV=1	DDX3X	0,545968369	6,31E-23
920	106614	A0A1L1UHR1	17,67	33	7	7		10677	10165	17665	11120	15878	13854	21547	21518	22746	17333	7917,5	7574,7	14618	8982,4	12864	9637,3	16459	14800	17397	11943	0.62:0.59:1.14:0.70:1.00:0.75:1.28:1.15:1.35:0.93	13503	20786	10369	15150	1,46	30773	Sperm binding protein 1a OS=Homo sapiens OX=9606 PE=2 SV=1	VDAC1	0,545968369	2,14E-18
1785	118927	P62314	16,41	28	2	2		2866,3	3051,8	2825,5	2599	3726,8	3755,3	4896,8	3391,5	5370,6	4632,1	2866,3	3051,8	2825,5	2599	3726,8	3755,3	4896,8	3391,5	5370,6	4632,1	0.77:0.82:0.76:0.70:1.00:1.01:1.31:0.91:1.44:1.24	3137,4	4572,8	3137,4	4572,8	1,46	13282	Small nuclear ribonucleoprotein Sm D1 OS=Homo sapiens OX=9606 GN=SNRPD1 PE=1 SV=1	SNRPD1	0,545968369	3,89E-17
479	101641	Q5U0Q1	36,36	28	9	9		16139	16881	16490	14441	17628	18449	22543	26633	26425	24147	10400	10944	9388,5	9109,5	10948	11530	14614	16791	14532	14015	0.95:1.00:0.86:0.83:1.00:1.05:1.33:1.53:1.33:1.28	16763	25166	10479	15217	1,45	52164	Ras-GTPase-activating protein SH3-domain-binding protein OS=Homo sapiens OX=9606 GN=G3BP PE=2 SV=1	G3BP1	0,5360529	4,37E-37
1035	106031	O43684	31,23	18	5	5		4178,6	4786,3	5589,2	3822,8	4279,3	4359,8	6287,9	7082,1	7916	6742,1	3205,1	3818,1	4467,4	3155	3357,8	3327,6	4560,9	5473,2	5527	5001,8	0.95:1.14:1.33:0.94:1.00:0.99:1.36:1.63:1.65:1.49	4554,3	7007	3555,2	5140,7	1,45	37155	Mitotic checkpoint protein BUB3 OS=Homo sapiens OX=9606 GN=BUB3 PE=1 SV=1	BUB3	0,5360529	5,89E-32
2147	110694	B2R7M3	23,74	3	1	1		807,13	822,32	902,86	538,5	649,96	751,63	999,04	950,25	1184,9	1202,6	807,13	822,32	902,86	538,5	649,96	751,63	999,04	950,25	1184,9	1202,6	1.24:1.27:1.39:0.83:1.00:1.16:1.54:1.46:1.82:1.85	745,4	1084,2	745,4	1084,2	1,45	35448	cDNA FLJ93510 highly similar to Homo sapiens JTV1 gene (JTV1) mRNA OS=Homo sapiens OX=9606 PE=2 SV=1	NA	0,5360529	1,82E-24
1468	113093	F8VZJ2	15,91	31	3	3		1747	2199,7	2581,1	1683,2	2413,6	2598,5	3185,6	2763,4	4153,2	2667,8	1747	2199,7	2581,1	1683,2	2413,6	2598,5	3185,6	2763,4	4153,2	2667,8	0.72:0.91:1.07:0.70:1.00:1.08:1.32:1.14:1.72:1.11	2203,8	3192,5	2203,8	3192,5	1,45	15016	Nascent polypeptide-associated complex subunit alpha OS=Homo sapiens OX=9606 GN=NACA PE=1 SV=1	NACA	0,5360529	1,23E-16
439	108181	P62424	25,82	29	8	8		55114	57657	57744	43997	55561	51944	68827	84234	91599	80758	38422	37225	42177	33208	40545	37356	49056	55360	64625	52903	0.95:0.92:1.04:0.82:1.00:0.92:1.21:1.37:1.59:1.30	54925	81354	38553	55486	1,44	29996	60S ribosomal protein L7a OS=Homo sapiens OX=9606 GN=RPL7A PE=1 SV=2	RPL7A	0,526068812	1,51E-26
757	100476	B2RDX5	25,41	6	4	4		2938	2988,5	3677,1	3210,1	2934,6	3137,3	4537,4	4447,7	5123,5	4371,5	2268	2448,4	3164,6	2559,8	2455,3	2473,6	3647,4	3495	4361,7	3275	0.92:1.00:1.29:1.04:1.00:1.01:1.49:1.42:1.78:1.33	3147,6	4620,1	2561,6	3694,8	1,44	82114	cDNA FLJ96812 highly similar to Homo sapiens threonyl-tRNA synthetase (TARS) mRNA OS=Homo sapiens OX=9606 PE=1 SV=1	NA	0,526068812	3,89E-26
2714	108587	Q8IX18	24,63	2	1	1		534,66	469,17	387,45	305,04	387,15	432,34	650,94	552,99	573,5	640,72	534,66	469,17	387,45	305,04	387,15	432,34	650,94	552,99	573,5	640,72	1.38:1.21:1.00:0.79:1.00:1.12:1.68:1.43:1.48:1.65	419,3	604,54	419,3	604,54	1,44	88560	Probable ATP-dependent RNA helicase DHX40 OS=Homo sapiens OX=9606 GN=DHX40 PE=1 SV=2	DHX40	0,526068812	2,34E-25
271	103510	Q8TBK5	21,6	42	12	12		88092	92271	125740	87902	106600	96756	137120	143810	163130	133160	40294	42348	64207	39214	55556	44445	61720	69922	80057	61258	0.73:0.76:1.16:0.71:1.00:0.80:1.11:1.26:1.44:1.10	99560	144310	47677	68239	1,43	32742	60S ribosomal protein L6 OS=Homo sapiens OX=9606 GN=RPL6 PE=2 SV=1	RPL6	0,516015147	2,51E-22
1824	109367	P82979	21,17	9	2	2	Acetylation (N-term)	392,65	936,94	698,52	1010,6	603,67	1140	1313,2	1784,2	1758,9	1191,1	392,65	936,94	698,52	1010,6	603,67	1140	1313,2	1784,2	1758,9	1191,1	0.65:1.55:1.16:1.67:1.00:1.89:2.18:2.96:2.91:1.97	1057,1	1511,8	1057,1	1511,8	1,43	23671	SAP domain-containing ribonucleoprotein OS=Homo sapiens OX=9606 GN=SARNP PE=1 SV=3	SARNP	0,516015147	6,76E-22
807	111882	A0A024R1V4	27,33	37	4	4		34283	34895	37416	33155	33638	32359	44890	48317	56308	47274	30372	31165	33206	29536	29178	28321	39040	43153	49096	41903	1.04:1.07:1.14:1.01:1.00:0.97:1.34:1.48:1.68:1.44	34788	49642	30794	43743	1,42	15798	60S ribosomal protein L27 OS=Homo sapiens OX=9606 GN=RPL27 PE=3 SV=1	RPL27	0,50589093	4,68E-28
329	98544	B4E266	19,34	14	12	12		9253,7	10285	14892	11475	13926	12014	16046	17562	20645	17571	5119	5279,4	5447,6	5045,4	5760,9	6251,4	6932,5	7828	9441,7	6894,5	0.89:0.92:0.95:0.88:1.00:1.09:1.20:1.36:1.64:1.20	12749	18573	5483,9	7774,2	1,42	129188	cDNA FLJ58466 highly similar to Leucyl-tRNA synthetase cytoplasmic OS=Homo sapiens OX=9606 PE=2 SV=1	LARS1	0,50589093	4,57E-20
1585	114176	P84095	19,28	19	2	2		2831,7	3987,7	3828,5	2446	2474	2439,7	3539	4516,2	4729,4	4282,7	2831,7	3987,7	3828,5	2446	2474	2439,7	3539	4516,2	4729,4	4282,7	1.14:1.61:1.55:0.99:1.00:0.99:1.43:1.83:1.91:1.73	3001,2	4266,8	3001,2	4266,8	1,42	21308	Rho-related GTP-binding protein RhoG OS=Homo sapiens OX=9606 GN=RHOG PE=1 SV=1	RHOG	0,50589093	5,25E-20
1058	104370	P61981	18,31	15	3	1	Oxidation (M)	1479,5	1477	2349,7	1522,9	2228,5	1730,1	2776,5	2817,2	2599,8	2016,6	1479,5	1477	2349,7	1522,9	2228,5	1730,1	2776,5	2817,2	2599,8	2016,6	0.66:0.66:1.05:0.68:1.00:0.78:1.25:1.26:1.17:0.90	1797,9	2552,5	1797,9	2552,5	1,42	28303	14-3-3 protein gamma OS=Homo sapiens OX=9606 GN=YWHAG PE=1 SV=2	YWHAG	0,50589093	4,90E-19
2386	104944	Q9H6R0	29,51	2	1	1		334,07	365,84	404,12	318,74	410,3	473,18	539,07	510,44	600,95	522,97	334,07	365,84	404,12	318,74	410,3	473,18	539,07	510,44	600,95	522,97	0.81:0.89:0.98:0.78:1.00:1.15:1.31:1.24:1.46:1.27	384,37	543,36	384,37	543,36	1,41	78874	ATP-dependent RNA helicase DHX33 OS=Homo sapiens OX=9606 GN=DHX33 PE=1 SV=2	DHX33	0,495695163	3,09E-30
1122	100022	A0A024R8D2	21,94	11	6	6		2779,1	2743,6	3028,1	2816,3	2893,8	3655,3	4212,1	4712,4	5068,1	4727,1	1709,8	1661,8	2131,2	1703,1	1971,3	2270	2310,8	2713,5	3199,2	2554,1	0.87:0.84:1.08:0.86:1.00:1.15:1.17:1.38:1.62:1.30	3027,6	4679,9	1907,9	2694,4	1,41	72064	Solute carrier family 27 (Fatty acid transporter) member 4 isoform CRA_a OS=Homo sapiens OX=9606 GN=SLC27A4 PE=4 SV=1	SLC27A4	0,495695163	1,15E-22
874	100400	Q16643-3	17,48	3	2	2	Acetylation (N-term)	1409,4	1305,9	1987,9	1613,2	1316,5	2066,5	1879,7	2137,6	2835,9	2611,9	1409,4	1305,9	1987,9	1613,2	1316,5	2066,5	1879,7	2137,6	2835,9	2611,9	1.07:0.99:1.51:1.23:1.00:1.57:1.43:1.62:2.15:1.98	1673,3	2366,3	1673,3	2366,3	1,41	76300	Isoform 3 of Drebrin OS=Homo sapiens OX=9606 GN=DBN1	DBN1	0,495695163	3,31E-18
2424	110787	G3V5Z7	15,3	5	1	1		343,79	471,05	397,07	396,64	444,09	742,99	514,88	779,67	681,55	660,49	343,79	471,05	397,07	396,64	444,09	742,99	514,88	779,67	681,55	660,49	0.77:1.06:0.89:0.89:1.00:1.67:1.16:1.76:1.53:1.49	465,94	659,15	465,94	659,15	1,41	28147	Proteasome subunit alpha type OS=Homo sapiens OX=9606 GN=PSMA6 PE=1 SV=1	PSMA6	0,495695163	5,01E-16
2083	114510	P52434	32,46	26	3	3	Acetylation (N-term)	1750,7	1878,2	2105	2271,6	1450,5	1568,3	3017,9	2586	3106,1	2828,6	1750,7	1878,2	2105	2271,6	1450,5	1568,3	3017,9	2586	3106,1	2828,6	1.21:1.29:1.45:1.57:1.00:1.08:2.08:1.78:2.14:1.95	2057,3	2884,6	2057,3	2884,6	1,4	17143	DNA-directed RNA polymerases I II and III subunit RPABC3 OS=Homo sapiens OX=9606 GN=POLR2H PE=1 SV=4	POLR2H	0,485426827	3,47E-33
412	98883	A0A1U9X9C1	27,84	8	7	7		5139,6	5336,3	6152,2	4222,1	5741,1	4891,4	7028	8307,3	9263,9	7427,3	3243,2	3501,1	3665,3	2768,2	3548,4	3190,7	4315,8	4687,7	5332,2	4276,9	0.91:0.99:1.03:0.78:1.00:0.90:1.22:1.32:1.50:1.21	5288,9	8006,6	3319,5	4653,1	1,4	140423	VARS OS=Homo sapiens OX=9606 PE=3 SV=2	VARS	0,485426827	1,45E-28
255	97831	B2R8R5	21,31	17	10	10	Acetylation (N-term)	15332	15880	16509	13838	14092	14540	17585	20382	23278	22169	9185,8	9275,1	10240	8108,6	9458,9	9359,5	11896	12492	15498	11864	0.97:0.98:1.08:0.86:1.00:0.99:1.26:1.32:1.64:1.25	15371	20853	9271,4	12938	1,4	88560	cDNA FLJ94025 highly similar to Homo sapiens tripartite motif-containing 28 (TRIM28) mRNA OS=Homo sapiens OX=9606 PE=2 SV=1	NA	0,485426827	4,90E-22
2514	117415	P60468	20,29	26	2	2		2248,8	3610,4	5720,4	2535,8	2815,9	2418,4	4190,6	5658,6	5893	6253,9	2248,8	3610,4	5720,4	2535,8	2815,9	2418,4	4190,6	5658,6	5893	6253,9	0.80:1.28:2.03:0.90:1.00:0.86:1.49:2.01:2.09:2.22	3920,1	5499	3920,1	5499	1,4	9974	Protein transport protein Sec61 subunit beta OS=Homo sapiens OX=9606 GN=SEC61B PE=1 SV=2	SEC61B	0,485426827	5,13E-21
576	100194	V9HW72	19,99	18	8	8		8268,5	9017,8	10519	10126	11779	9848,5	12290	10812	14598	12854	4698,2	4360,7	5215,4	4528,4	6006,2	5068,1	7285,6	5845,5	8252,3	6585,8	0.78:0.73:0.87:0.75:1.00:0.84:1.21:0.97:1.37:1.10	9926,5	12638	4979,5	6992,3	1,4	62639	Epididymis secretory sperm binding protein OS=Homo sapiens OX=9606 GN=HEL-S-94n PE=2 SV=1	STIP1	0,485426827	1,02E-20
624	101988	Q7Z726	18,44	22	8	8		11827	12355	17321	12181	16838	14703	21069	18162	25107	19850	6055,8	6695,1	9031,7	6968,4	7930,7	8436,8	9862	8734,2	12719	10711	0.76:0.84:1.14:0.88:1.00:1.06:1.24:1.10:1.60:1.35	14204	21161	7519,8	10506	1,4	57876	Importin subunit alpha OS=Homo sapiens OX=9606 GN=KPNA2 PE=1 SV=1	KPNA2	0,485426827	3,63E-19
222	98082	Q14152	16,05	15	17	17		11237	13103	12051	9628,2	12831	11922	18016	18028	21739	16463	3746,7	3751	4364,4	2754,8	4269	4224,8	5486,3	5221,3	6572,5	4241,9	0.88:0.88:1.02:0.65:1.00:0.99:1.29:1.22:1.54:0.99	12718	18794	3851,8	5380,5	1,4	166569	Eukaryotic translation initiation factor 3 subunit A OS=Homo sapiens OX=9606 GN=EIF3A PE=1 SV=1	EIF3A	0,485426827	8,91E-17
499	98889	Q92945	15,04	15	9	8		10099	10207	14816	11005	13289	12863	13894	15315	19566	15075	4927,2	4828,4	7914,4	4852,2	7154,6	5901,9	7468,3	7536,2	10635	7264,4	0.69:0.67:1.11:0.68:1.00:0.82:1.04:1.05:1.49:1.02	12150	16204	6033,7	8467,4	1,4	73115	Far upstream element-binding protein 2 OS=Homo sapiens OX=9606 GN=KHSRP PE=1 SV=4	KHSRP	0,485426827	9,12E-16
84	100515	Q13509	24,02	46	14	4	Oxidation (M)	15818	14461	19531	15239	19473	19685	22890	22878	26999	22572	13167	12042	16613	12265	16842	16824	19936	20106	23273	18132	0.78:0.71:0.99:0.73:1.00:1.00:1.18:1.19:1.38:1.08	17435	23955	14692	20482	1,39	50433	Tubulin beta-3 chain OS=Homo sapiens OX=9606 GN=TUBB3 PE=1 SV=2	TUBB3	0,475084883	9,55E-25
1284	108377	O60684	23,47	9	3	1		895,48	873,45	642,49	753,21	716,91	705,15	962,85	940,55	1145,5	1189,4	895,48	873,45	642,49	753,21	716,91	705,15	962,85	940,55	1145,5	1189,4	1.25:1.22:0.90:1.05:1.00:0.98:1.34:1.31:1.60:1.66	764,45	1059,6	764,45	1059,6	1,39	60030	Importin subunit alpha-7 OS=Homo sapiens OX=9606 GN=KPNA6 PE=1 SV=1	KPNA6	0,475084883	3,39E-24
157	99309	Q5T4S7-2	18,56	5	19	12		5211	4330,3	8388	6460,5	6659,7	6670,7	8406,8	8715,9	11273	7844,7	1933,3	2158,5	3331	2490	2868,4	2156	2961,1	3398,4	4146,1	3349,4	0.67:0.75:1.16:0.87:1.00:0.75:1.03:1.18:1.45:1.17	6590	9345,3	2489,5	3463,8	1,39	575966	Isoform 2 of E3 ubiquitin-protein ligase UBR4 OS=Homo sapiens OX=9606 GN=UBR4	UBR4	0,475084883	2,75E-19
558	101474	Q6PUJ7	15,26	35	7	7		13352	14912	18262	10829	15567	14929	20061	25571	25490	23435	9505,7	9931,9	10956	7795,7	9592,6	9218,8	10012	15153	13314	14254	0.99:1.04:1.14:0.81:1.00:0.96:1.04:1.58:1.39:1.49	14642	23639	9500	13183	1,39	29820	Epididymis luminal protein 215 OS=Homo sapiens OX=9606 GN=HEL-215 PE=2 SV=1	HEL215	0,475084883	5,50E-16
1795	104540	P39656	29,86	5	2	2		1220,5	1148	1230,7	1072,6	1205,5	1040,4	1682,2	1405,2	1694,8	1598,7	1220,5	1148	1230,7	1072,6	1205,5	1040,4	1682,2	1405,2	1694,8	1598,7	1.01:0.95:1.02:0.89:1.00:0.86:1.40:1.17:1.41:1.33	1153	1595,2	1153	1595,2	1,38	50801	Dolichyl-diphosphooligosaccharide--protein glycosyltransferase 48 kDa subunit OS=Homo sapiens OX=9606 GN=DDOST PE=1 SV=4	DDOST	0,464668267	1,38E-30
279	97368	A0A024R8W0	25,08	49	16	13	Acetylation (N-term)	18115	18869	28828	20824	20759	19277	27397	24515	34768	26218	9116,1	9752,5	10219	9913,2	8468	9974,4	12677	11769	15035	13469	1.08:1.15:1.21:1.17:1.00:1.18:1.50:1.39:1.78:1.59	21682	28224	9573,9	13237	1,38	46871	DEAD (Asp-Glu-Ala-Asp) box polypeptide 48 isoform CRA_a OS=Homo sapiens OX=9606 GN=DDX48 PE=3 SV=1	EIF4A3	0,464668267	8,32E-26
1685	105188	O14744	20,63	5	3	3		1647,7	1837,2	1757,1	1992,5	2122,4	1515	2407	2130,9	2891,6	2867,3	1647,7	1837,2	1757,1	1992,5	2122,4	1515	2407	2130,9	2891,6	2867,3	0.78:0.87:0.83:0.94:1.00:0.71:1.13:1.00:1.36:1.35	1869,2	2574,2	1869,2	2574,2	1,38	72684	Protein arginine N-methyltransferase 5 OS=Homo sapiens OX=9606 GN=PRMT5 PE=1 SV=4	PRMT5	0,464668267	2,34E-21
703	98299	Q06210-2	16,24	16	8	8		6912,2	6738,3	9491,4	8047,8	6461,4	7541,8	9799,3	11311	13355	13324	4322,3	4228,4	5698,1	5081,1	4503,4	4993,2	5105,1	6803,9	7142,5	7412,7	0.96:0.94:1.27:1.13:1.00:1.11:1.13:1.51:1.59:1.65	7774,6	11947	4804,4	6616	1,38	76759	Isoform 2 of Glutamine--fructose-6-phosphate aminotransferase [isomerizing] 1 OS=Homo sapiens OX=9606 GN=GFPT1	GFPT1	0,464668267	5,75E-17
303	100694	P50454	16,16	42	13	13		24906	24820	38162	28682	35092	31172	36328	39571	55639	38501	13402	12667	19385	16872	18733	18329	18630	22113	28071	22367	0.72:0.68:1.03:0.90:1.00:0.98:0.99:1.18:1.50:1.19	30621	44111	16565	22795	1,38	46441	Serpin H1 OS=Homo sapiens OX=9606 GN=SERPINH1 PE=1 SV=2	SERPINH1	0,464668267	6,92E-17
1530	101565	A8K2M0	15,03	7	2	2	Acetylation (N-term)	1319,3	959,09	1796,8	1502,4	2033	1802,8	2248,2	2034,9	2519,6	1842,5	1319,3	959,09	1796,8	1502,4	2033	1802,8	2248,2	2034,9	2519,6	1842,5	0.65:0.47:0.88:0.74:1.00:0.89:1.11:1.00:1.24:0.91	1568,9	2161,3	1568,9	2161,3	1,38	47366	Proteasome (Prosome macropain) 26S subunit ATPase 4 isoform CRA_b OS=Homo sapiens OX=9606 GN=PSMC4 PE=2 SV=1	PSMC4	0,464668267	9,33E-16
1204	102560	Q08209	47,3	14	6	4		3221,2	3099,4	3104,5	3238,6	2743,6	2872,6	4148,2	3178,5	4839,2	4257,5	2473,4	2319	2717,5	2409,3	2238	2274,3	3382	3178,5	3450	3216,1	1.11:1.04:1.21:1.08:1.00:1.02:1.51:1.42:1.54:1.44	3046,6	4372,2	2405,2	3306,6	1,37	58688	Serine/threonine-protein phosphatase 2B catalytic subunit alpha isoform OS=Homo sapiens OX=9606 GN=PPP3CA PE=1 SV=1	PPP3CA	0,454175893	5,01E-48
1169	108817	Q13151	21,77	17	3	3		5422,9	5077,6	6394,9	4274,5	6592,8	6330	8717,1	8670,6	8619,1	6563,5	5422,9	5077,6	6394,9	4274,5	6592,8	6330	8717,1	8670,6	8619,1	6563,5	0.82:0.77:0.97:0.65:1.00:0.96:1.32:1.32:1.31:1.00	5946,8	8142,6	5946,8	8142,6	1,37	30841	Heterogeneous nuclear ribonucleoprotein A0 OS=Homo sapiens OX=9606 GN=HNRNPA0 PE=1 SV=1	HNRNPA0	0,454175893	1,70E-22
986	108404	A0A3S6H7X4	21,41	11	4	4		5270,9	4467,8	7511,5	5766,7	6145	6195,3	7329,3	8761	9459,7	8707,1	5270,9	4052,4	6948,9	5766,7	5830,5	5782,5	6529,8	7889,4	8620,9	8267	0.90:0.70:1.19:0.99:1.00:0.99:1.12:1.35:1.48:1.42	6137,4	8564,3	5711	7826,8	1,37	45776	Protein arginine N-methyltransferase 1 transcript variant 5 OS=Homo sapiens OX=9606 GN=PRMT1 PE=2 SV=1	PRMT1	0,454175893	3,89E-22
685	101567	Q9Y3F4	20,33	35	9	9		9371,4	10220	15392	11104	11888	11720	13689	13354	17252	13709	4710,5	5427	8400,3	5872,5	6875,4	6119	7622,7	8333,4	9713,6	8552,6	0.69:0.79:1.22:0.85:1.00:0.89:1.11:1.21:1.41:1.24	11684	14838	6234,1	8555,6	1,37	38438	Serine-threonine kinase receptor-associated protein OS=Homo sapiens OX=9606 GN=STRAP PE=1 SV=1	STRAP	0,454175893	4,68E-21
1582	114853	Q16637	19,71	6	1	1		1302,5	1245	1233,3	1735,4	1791,4	1738,4	1708,3	2172	2243,6	2122,9	1302,5	1245	1233,3	1735,4	1791,4	1738,4	1708,3	2172	2243,6	2122,9	0.73:0.69:0.69:0.97:1.00:0.97:0.95:1.21:1.25:1.19	1507,7	2061,7	1507,7	2061,7	1,37	31849	Survival motor neuron protein OS=Homo sapiens OX=9606 GN=SMN1 PE=1 SV=1	SMN1	0,454175893	1,95E-20
1880	107815	P40925-3	19,3	9	2	2		997,28	1064,2	1468,1	1450,2	1617,6	2012,8	2034,8	1831,2	2118,3	2510,5	997,28	1064,2	1468,1	1450,2	1617,6	2012,8	2034,8	1831,2	2118,3	2510,5	0.62:0.66:0.91:0.90:1.00:1.24:1.26:1.13:1.31:1.55	1546,4	2123,7	1546,4	2123,7	1,37	38628	Isoform 3 of Malate dehydrogenase cytoplasmic OS=Homo sapiens OX=9606 GN=MDH1	MDH1	0,454175893	5,01E-20
347	98833	P49790	18,79	10	11	11		11176	11291	13023	8648,8	10016	10113	13262	13458	17708	14576	4678,8	4506,1	4510,7	3689,7	4224,1	4694,2	5860,2	5450,4	7287,6	5375,6	1.11:1.07:1.07:0.87:1.00:1.11:1.39:1.29:1.73:1.27	11174	15116	4383,9	5993,5	1,37	153938	Nuclear pore complex protein Nup153 OS=Homo sapiens OX=9606 GN=NUP153 PE=1 SV=2	NUP153	0,454175893	1,62E-19
1073	102411	Q07960	16,28	13	5	5		4740,7	3714,6	5021,6	2909,7	4103,3	3455,4	5848,4	5297,6	6462,5	4723,8	3969,5	2932,1	4083,6	2416,4	3823,3	2880,2	4950,5	4558	5234,6	3676,6	1.04:0.77:1.07:0.63:1.00:0.75:1.29:1.19:1.37:0.96	4047,3	5583,1	3350,9	4604,9	1,37	50436	Rho GTPase-activating protein 1 OS=Homo sapiens OX=9606 GN=ARHGAP1 PE=1 SV=1	ARHGAP1	0,454175893	5,25E-17
1446	113831	P07305	27,39	16	3	3		5052	5008,3	6475,7	4646,5	5583,5	5036,4	7517,8	7234,4	7710,2	6285,5	5052	5008,3	6475,7	4646,5	5583,5	5036,4	7517,8	7234,4	7710,2	6285,5	0.90:0.90:1.16:0.83:1.00:0.90:1.35:1.30:1.38:1.13	5300,4	7187	5300,4	7187	1,36	20863	Histone H1.0 OS=Homo sapiens OX=9606 GN=H1F0 PE=1 SV=3	H1-0	0,443606651	4,07E-28
488	105958	P22061-2	24,83	58	10	10		18584	19000	24023	17492	20072	16646	25040	26026	28943	25808	7405,2	9839,5	11374	8247,8	8917	8656,5	12291	12366	12519	12141	0.83:1.10:1.28:0.92:1.00:0.97:1.38:1.39:1.40:1.36	19822	27365	9073,4	12329	1,36	24679	Isoform 2 of Protein-L-isoaspartate(D-aspartate) O-methyltransferase OS=Homo sapiens OX=9606 GN=PCMT1	PCMT1	0,443606651	1,48E-25
1953	109020	Q8NEZ5	16	7	2	2		1109,8	1063,2	2139,2	1342,1	1503,4	1455,8	1769,9	2133,8	1764,7	2105,4	1109,8	1063,2	2139,2	1342,1	1503,4	1455,8	1769,9	2133,8	1764,7	2105,4	0.74:0.71:1.42:0.89:1.00:0.97:1.18:1.42:1.17:1.40	1435,6	1943,4	1435,6	1943,4	1,35	44508	F-box only protein 22 OS=Homo sapiens OX=9606 GN=FBXO22 PE=1 SV=1	FBXO22	0,432959407	1,00E-16
272	97727	Q08211	28,95	17	18	18		17211	16450	17658	14445	18893	18477	22144	24176	26743	23571	6429,8	5476,5	7297,5	5572,2	6908	6983,5	8090,1	8381,8	9471	8491,2	0.93:0.79:1.06:0.81:1.00:1.01:1.17:1.21:1.37:1.23	18082	24595	6444,6	8608,5	1,34	140958	ATP-dependent RNA helicase A OS=Homo sapiens OX=9606 GN=DHX9 PE=1 SV=4	DHX9	0,422233001	1,12E-29
821	100670	P49756	24,71	1	1	1		379,8	449,78	474,46	311,7	402,85	419,22	571,04	513,12	503,63	590,13	379,8	449,78	474,46	311,7	402,85	419,22	571,04	513,12	503,63	590,13	0.94:1.12:1.18:0.77:1.00:1.04:1.42:1.27:1.25:1.46	406,3	544,48	406,3	544,48	1,34	100186	RNA-binding protein 25 OS=Homo sapiens OX=9606 GN=RBM25 PE=1 SV=3	RBM25	0,422233001	1,95E-25
467	105285	A0A024R7T3	21,21	25	8	6	Acetylation (N-term)	14934	14574	16283	12511	16080	18202	19526	20874	21631	22317	12264	11854	13284	9964,4	12970	15392	14340	16938	16513	18099	0.95:0.91:1.02:0.77:1.00:1.19:1.11:1.31:1.27:1.40	15431	21508	12621	16893	1,34	45672	Heterogeneous nuclear ribonucleoprotein F isoform CRA_a OS=Homo sapiens OX=9606 GN=HNRPF PE=4 SV=1	HNRNPF	0,422233001	6,17E-22
1853	109132	P20339	18,1	22	4	2		1079,8	1076,5	628,06	767,84	1195,6	799,67	1171,7	1317,4	1602	1222,1	1079,8	1076,5	628,06	767,84	1195,6	799,67	1171,7	1317,4	1602	1222,1	0.90:0.90:0.53:0.64:1.00:0.67:0.98:1.10:1.34:1.02	988,48	1328,3	988,48	1328,3	1,34	23659	Ras-related protein Rab-5A OS=Homo sapiens OX=9606 GN=RAB5A PE=1 SV=2	RAB5A	0,422233001	7,94E-19
665	100947	P11387	15,75	13	9	9	Acetylation (N-term)	7952	8447,8	7842,2	5784,1	9136,7	9447,6	11299	12270	10239	9816,5	4260,9	4529,8	4270,9	2270,5	4871,2	5029,2	5687,8	7499,8	5620,2	5418,2	0.87:0.93:0.88:0.47:1.00:1.03:1.17:1.54:1.15:1.11	8505,5	11073	4504	6056,5	1,34	90726	DNA topoisomerase 1 OS=Homo sapiens OX=9606 GN=TOP1 PE=1 SV=2	TOP1	0,422233001	1,78E-16
491	98699	A8MXP9	24,27	9	5	5		1887,5	2864,3	2991,2	2075,7	2393	2813,7	4002,8	4047,7	4139,9	3686	1502,9	1965,2	2419	1356,1	1927,2	2058,3	2645,1	2846,6	3023	2656,5	0.78:1.02:1.26:0.70:1.00:1.07:1.37:1.48:1.57:1.38	2942,3	3969,1	2099,8	2792,8	1,33	99967	Matrin-3 OS=Homo sapiens OX=9606 GN=MATR3 PE=1 SV=1	MATR3	0,411426246	5,37E-25
592	99475	Q14697-2	16,73	10	8	8		5746,3	5746,1	10684	7179,2	8709	7294,9	9579,8	8948,1	10733	9350,8	3128,9	3092,3	5333,6	4067,2	4718,2	4141,2	5792,7	4824,1	6071,6	5049,8	0.66:0.66:1.13:0.86:1.00:0.88:1.23:1.02:1.29:1.07	7744,9	9653	4080,2	5434,6	1,33	109438	Isoform 2 of Neutral alpha-glucosidase AB OS=Homo sapiens OX=9606 GN=GANAB	GANAB	0,411426246	1,86E-17
618	100831	Q6MZV5	16,61	18	9	9		12186	11724	14768	9055,1	12109	10063	12083	14953	15401	14550	7695,2	7280	8830,4	4847,7	7426,2	6732,6	8234,8	9212,8	11003	9281,2	1.04:0.98:1.19:0.65:1.00:0.91:1.11:1.24:1.48:1.25	11789	14654	7135,3	9432,8	1,32	61598	Uncharacterized protein DKFZp686M09245 OS=Homo sapiens OX=9606 GN=DKFZp686M09245 PE=2 SV=1	NA	0,40053793	2,45E-17
280	98006	B2R9K8	23,46	31	11	11		41263	41900	49179	41958	44165	38917	47099	44585	65622	55117	17896	19752	18380	17864	18243	18699	22119	23529	27062	24412	0.98:1.08:1.01:0.98:1.00:1.03:1.21:1.29:1.48:1.34	43428	53471	18472	24280	1,31	57966	cDNA FLJ94440 highly similar to Homo sapiens chaperonin containing TCP1 subunit 6A (zeta 1)(CCT6A) mRNA OS=Homo sapiens OX=9606 PE=2 SV=1	NA	0,389566812	3,47E-24
1381	109838	Q15286	21,32	9	2	1		338,46	254,93	367,2	266,65	330,61	250,35	426,7	385,59	387,34	380,26	338,46	254,93	367,2	266,65	330,61	250,35	426,7	385,59	387,34	380,26	1.02:0.77:1.11:0.81:1.00:0.76:1.29:1.17:1.17:1.15	301,37	394,97	301,37	394,97	1,31	23025	Ras-related protein Rab-35 OS=Homo sapiens OX=9606 GN=RAB35 PE=1 SV=1	RAB35	0,389566812	4,79E-22
2110	111019	B0QYK0	16,6	2	1	1		2254,5	2416	1539,7	1476,5	1695,4	1826,6	2388,4	2629,1	2628,7	2103,4	2254,5	2416	1539,7	1476,5	1695,4	1826,6	2388,4	2629,1	2628,7	2103,4	1.33:1.43:0.91:0.87:1.00:1.08:1.41:1.55:1.55:1.24	1868,1	2437,4	1868,1	2437,4	1,3	64929	RNA-binding protein EWS OS=Homo sapiens OX=9606 GN=EWSR1 PE=1 SV=1	EWSR1	0,378511623	2,51E-17
340	99222	Q59F66	25,94	25	15	10	Oxidation (M)	6975,3	6904,2	9051,1	6524,3	8044,9	7366,8	12188	11313	9905,6	9693,7	3130,4	3551,3	4064,2	3068,3	3566,5	3418,6	4793,7	4652,5	3998,5	4392,8	0.88:1.00:1.14:0.86:1.00:0.96:1.34:1.30:1.12:1.23	7586,1	10775	3466,5	4459,4	1,29	81068	DEAD box polypeptide 17 isoform p82 variant (Fragment) OS=Homo sapiens OX=9606 PE=2 SV=1	DDX17	0,367371066	1,15E-26
864	111135	Q96AG4	22,26	18	5	5		17479	18267	18739	13321	15451	14934	20861	23904	21523	19945	13254	13800	15078	10523	11282	11915	17611	17615	16852	14311	1.17:1.22:1.34:0.93:1.00:1.06:1.56:1.56:1.49:1.27	16546	21558	12823	16597	1,29	34930	Leucine-rich repeat-containing protein 59 OS=Homo sapiens OX=9606 GN=LRRC59 PE=1 SV=1	LRRC59	0,367371066	5,50E-23
1796	118283	P62979	16,74	22	3	3		11219	13265	12572	7769,3	8587,6	10120	12067	14571	14905	14084	11219	13265	12572	7769,3	8587,6	10120	12067	14571	14905	14084	1.31:1.54:1.46:0.90:1.00:1.18:1.41:1.70:1.74:1.64	10790	13907	10790	13907	1,29	17965	Ubiquitin-40S ribosomal protein S27a OS=Homo sapiens OX=9606 GN=RPS27A PE=1 SV=2	RPS27A	0,367371066	1,82E-17
663	111018	P62750	21,92	34	7	7	Oxidation (M)	48628	48849	47763	38773	43647	43462	56368	52812	64793	62151	40265	40898	42512	33044	38475	37403	46293	43114	51901	49728	1.05:1.06:1.10:0.86:1.00:0.97:1.20:1.12:1.35:1.29	45399	60985	38893	49714	1,28	17695	60S ribosomal protein L23a OS=Homo sapiens OX=9606 GN=RPL23A PE=1 SV=1	RPL23A	0,35614381	1,20E-22
1104	117824	P62266	17	29	4	4		42810	46857	50924	40204	40342	40650	50221	53860	65503	58535	42810	43591	48134	37632	40342	37730	45743	50598	61261	56351	1.06:1.08:1.19:0.93:1.00:0.94:1.13:1.25:1.52:1.40	44594	57030	41707	53488	1,28	15808	40S ribosomal protein S23 OS=Homo sapiens OX=9606 GN=RPS23 PE=1 SV=3	RPS23	0,35614381	1,00E-17
1482	103993	Q6IBR2	17,7	5	2	2	Acetylation (N-term)	1739,9	2034,1	1337,5	1581,6	1407,8	1999,5	2220,2	1982,9	2185,3	2126,4	1739,9	2034,1	1337,5	1581,6	1407,8	1999,5	2220,2	1982,9	2185,3	2126,4	1.24:1.44:0.95:1.12:1.00:1.42:1.58:1.41:1.55:1.51	1683,4	2128,7	1683,4	2128,7	1,26	57564	FARSLA protein OS=Homo sapiens OX=9606 GN=FARSLA PE=2 SV=1	FARSA	0,333423734	2,00E-18
447	97442	A0A494C039	22,42	5	3	3		2321,2	2370,6	2259,1	1784,4	1713	1989,9	2573,9	2601,4	2988,5	2523	2321,2	2370,6	2259,1	1784,4	1713	1989,9	2573,9	2601,4	2988,5	2523	1.36:1.38:1.32:1.04:1.00:1.16:1.50:1.52:1.74:1.47	2154,7	2671,7	2154,7	2671,7	1,24	111406	Hypoxia up-regulated protein 1 OS=Homo sapiens OX=9606 GN=HYOU1 PE=1 SV=1	HYOU1	0,310340121	3,80E-23
941	106576	P23284	16,42	30	6	6		14043	14407	17651	14560	17087	19416	20747	20542	20603	19207	8962,8	9644,1	12571	9585,1	11411	13524	14315	13745	13942	12144	0.79:0.85:1.10:0.84:1.00:1.19:1.25:1.20:1.22:1.06	16194	20275	10950	13537	1,24	23743	Peptidyl-prolyl cis-trans isomerase B OS=Homo sapiens OX=9606 GN=PPIB PE=1 SV=2	PPIB	0,310340121	3,80E-17
923	100571	Q9Y2X3	21,06	9	4	4		3116,5	2953,4	3423,7	2653,9	2490,9	2959,6	3889,5	4029,8	3648,3	3207,4	2643,9	2437,4	2855,2	2193	2490,9	2473,6	3217,5	3296,4	2950,8	2774	1.06:0.98:1.15:0.88:1.00:0.99:1.29:1.32:1.18:1.11	3016,5	3693,8	2515,7	3059,7	1,22	59578	Nucleolar protein 58 OS=Homo sapiens OX=9606 GN=NOP58 PE=1 SV=1	NOP58	0,286881148	8,71E-22
475	97555	Q9GZR7	20,54	1	1	1		1148,3	1130,9	1545,1	1374,7	1194,7	1348,2	1488,1	1564,1	1688,7	1537,2	1148,3	1130,9	1545,1	1374,7	1194,7	1348,2	1488,1	1564,1	1688,7	1537,2	0.96:0.95:1.29:1.15:1.00:1.13:1.25:1.31:1.41:1.29	1290,3	1569,5	1290,3	1569,5	1,22	96332	ATP-dependent RNA helicase DDX24 OS=Homo sapiens OX=9606 GN=DDX24 PE=1 SV=1	DDX24	0,286881148	2,88E-21
131	98253	Q00610	22,87	24	27	27		31825	33256	40575	30267	37347	32846	45140	46372	58742	49427	5962,1	5819,6	10136	6310,5	7484,2	7811,1	6736,6	8385,8	11037	8247,6	0.80:0.78:1.35:0.84:1.00:1.04:0.90:1.12:1.47:1.10	35031	50614	7253,8	8601,8	1,19	191613	Clathrin heavy chain 1 OS=Homo sapiens OX=9606 GN=CLTC PE=1 SV=5	CLTC	0,250961574	1,35E-23
648	108479	P46779	19,33	40	6	6	Acetylation (N-term)	56832	54738	57446	48043	49872	41464	54082	60140	69355	54418	38827	39812	42156	33467	33815	34555	44183	42733	48734	41116	1.15:1.18:1.25:0.99:1.00:1.02:1.31:1.26:1.44:1.22	52451	62686	37105	44192	1,19	15747	60S ribosomal protein L28 OS=Homo sapiens OX=9606 GN=RPL28 PE=1 SV=3	RPL28	0,250961574	4,68E-20
160	99212	Q9UQ35	21,55	7	11	11		12412	14303	16179	13398	13321	13429	15524	16507	19769	16507	4168,8	7344	6447,3	6729,6	5686,8	5739,7	5578,2	7355,3	7617,6	7340,8	0.73:1.29:1.13:1.18:1.00:1.01:0.98:1.29:1.34:1.29	14214	17231	6019,4	6973	1,16	299616	Serine/arginine repetitive matrix protein 2 OS=Homo sapiens OX=9606 GN=SRRM2 PE=1 SV=2	SRRM2	0,214124805	2,82E-22
41	97847	Q14204	17,19	26	92	92		107970	107610	179200	135870	149380	144240	133840	139930	182070	149280	9429,3	9536,7	14495	11487	13035	12745	12482	12556	14689	11331	0.72:0.73:1.11:0.88:1.00:0.98:0.96:0.96:1.13:0.87	141320	154450	11788	12764	1,08	532412	Cytoplasmic dynein 1 heavy chain 1 OS=Homo sapiens OX=9606 GN=DYNC1H1 PE=1 SV=5	DYNC1H1	0,111031312	6,46E-18
2078	105666	Q5TA45-3	16,07	2	1	1		352,25	376,12	508,69	435,11	517,7	381,1	332,6	331,14	0	364,41	352,25	376,12	508,69	435,11	517,7	381,1	332,6	331,14	0	364,41	0.68:0.73:0.98:0.84:1.00:0.74:0.64:0.64:0:0.70	428,49	342,72	428,49	342,72	0,8	65240	Isoform 3 of Integrator complex subunit 11 OS=Homo sapiens OX=9606 GN=INTS11	INTS11	-0,321928095	8,51E-17
226	97635	O75533	25,25	12	11	11	Oxidation (M)	18193	21478	23132	18317	20507	20124	21912	22256	24730	20835	14393	17615	18994	15137	15962	16260	12185	13053	14309	12549	0.90:1.10:1.19:0.95:1.00:1.02:0.76:0.82:0.90:0.79	20391	22434	16394	13024	0,79	145830	Splicing factor 3B subunit 1 OS=Homo sapiens OX=9606 GN=SF3B1 PE=1 SV=3	SF3B1	-0,340075442	5,62E-26
1453	107224	P55036	17,27	17	5	4		2998,2	3184,7	5023,2	3555,5	4159,1	3643	2702,9	3091,7	3581,7	2738,9	2674	2821,7	3799,5	3087,2	3567	3207,8	2269,5	2436,1	2935,6	2465,3	0.75:0.79:1.07:0.87:1.00:0.90:0.64:0.68:0.82:0.69	3760,6	3028,8	3192,9	2526,6	0,79	40737	26S proteasome non-ATPase regulatory subunit 4 OS=Homo sapiens OX=9606 GN=PSMD4 PE=1 SV=1	PSMD4	-0,340075442	5,37E-18
769	101572	A0A024RAS3	17,67	28	9	9	Acetylation (N-term)	8881,9	7615,3	11265	8365,1	9135,5	9179,7	6594,1	7313,2	6749,4	7248	4451,2	4077,7	6508,2	4587,6	5260,7	4331,7	3782,3	3729,3	3659,9	3941,9	0.85:0.78:1.24:0.87:1.00:0.82:0.72:0.71:0.70:0.75	9151,8	7039,9	4869,5	3778,3	0,78	50647	HCG27698 isoform CRA_a OS=Homo sapiens OX=9606 GN=hCG_27698 PE=3 SV=1	DDX47	-0,358453971	2,14E-18
1354	106635	Q92968	22,06	14	5	5	Acetylation (N-term)	18327	17375	18123	14001	14178	13856	11857	10905	14683	12032	12962	13095	12967	10452	11130	10674	8887,9	8195,9	10477	8921,4	1.16:1.18:1.16:0.94:1.00:0.96:0.80:0.74:0.94:0.80	15977	12369	11880	9120,6	0,77	44130	Peroxisomal membrane protein PEX13 OS=Homo sapiens OX=9606 GN=PEX13 PE=1 SV=2	PEX13	-0,377069649	8,71E-23
194	110546	A5PL27	37,17	7	7	7	Oxidation (M)	273810	263310	273740	263990	234370	262980	194590	195650	218790	207830	177670	166210	193940	170460	159530	175980	135370	128170	140700	123390	1.11:1.04:1.22:1.07:1.00:1.10:0.85:0.80:0.88:0.77	262350	204660	173970	131910	0,76	122205	CP protein OS=Homo sapiens OX=9606 GN=CP PE=2 SV=1	CP	-0,395928676	6,76E-38
425	101206	O95210	17,45	44	13	13		65465	64265	61865	48885	48204	44352	42143	39201	51100	43242	28244	27868	26423	21914	19944	21210	17297	15599	21033	19521	1.42:1.40:1.32:1.10:1.00:1.06:0.87:0.78:1.05:0.98	55697	44612	24267	18362	0,76	39007	Starch-binding domain-containing protein 1 OS=Homo sapiens OX=9606 GN=STBD1 PE=1 SV=1	STBD1	-0,395928676	3,55E-18
1943	108495	P56589	15,41	16	5	5		6092,8	6093,6	7663,9	5512,5	6471,4	5563,9	4127,1	4816,4	5237,8	4182,1	4594,1	4576,4	5815,4	3904,6	4993,4	4062	3363,2	3604,6	4286,7	2997,7	0.92:0.92:1.16:0.78:1.00:0.81:0.67:0.72:0.86:0.60	6233	4590,9	4657,7	3563	0,76	42140	Peroxisomal biogenesis factor 3 OS=Homo sapiens OX=9606 GN=PEX3 PE=1 SV=1	PEX3	-0,395928676	3,89E-16
1448	107950	Q9BU76-4	17,89	43	7	7		13335	13930	17313	14823	15220	14039	10920	9573	11437	9215,5	8833,7	9892,4	12882	9677,7	10929	9235,1	8026,6	7249,8	8978,5	6498,5	0.81:0.91:1.18:0.89:1.00:0.84:0.73:0.66:0.82:0.59	14777	10343	10242	7688,4	0,75	20536	Isoform 4 of Multiple myeloma tumor-associated protein 2 OS=Homo sapiens OX=9606 GN=MMTAG2	MMTAG2	-0,415037499	1,29E-18
766	110335	A0A090N8G7	17,44	17	5	5		14743	15059	14807	17098	17564	19156	11685	10819	15086	11410	12322	12398	14807	14093	15207	15168	9959,5	9417,2	12899	9569,2	0.81:0.82:0.97:0.93:1.00:1.00:0.65:0.62:0.85:0.63	16885	12363	13999	10461	0,75	36427	Similar to RP9 protein OS=Homo sapiens OX=9606 GN=LOC402478 PE=4 SV=1	LOC402478	-0,415037499	3,63E-18
484	98336	Q86XL3	17,92	22	15	1		854,11	894,54	646,23	561,97	631,38	645,19	0	463,99	553,76	538,57	854,11	894,54	646,23	561,97	631,38	645,19	0	463,99	553,76	538,57	1.35:1.42:1.02:0.89:1.00:1.02:0:0.73:0.88:0.85	705,57	518,77	705,57	518,77	0,74	104114	Ankyrin repeat and LEM domain-containing protein 2 OS=Homo sapiens OX=9606 GN=ANKLE2 PE=1 SV=4	ANKLE2	-0,434402824	1,20E-18
464	99298	Q8WYP5-2	15,35	2	3	3		2313,8	2140,8	1774,2	1433,1	2257,2	1913,9	1898,1	1631,7	1433,4	1179,7	2313,8	2140,8	1774,2	1433,1	2257,2	1913,9	1898,1	1631,7	1433,4	1179,7	1.03:0.95:0.79:0.63:1.00:0.85:0.84:0.72:0.64:0.52	2067,6	1535,7	2067,6	1535,7	0,74	255998	Isoform 2 of Protein ELYS OS=Homo sapiens OX=9606 GN=AHCTF1	AHCTF1	-0,434402824	4,47E-16
29	102383	A0A0C4DGB6	33,58	7	6	6	Acetylation (N-term)	1442900	1438200	1619900	1277400	1444500	1388300	988370	1060500	1139400	952020	1009400	1034000	1130100	819750	1010300	936480	698930	710310	776900	722860	1.00:1.02:1.12:0.81:1.00:0.93:0.69:0.70:0.77:0.72	1435400	1035500	990020	727250	0,73	69227	Serum albumin OS=Homo sapiens OX=9606 GN=ALB PE=1 SV=1	ALB	-0,454031631	2,63E-34
359	99540	Q92621	16,55	8	12	12	Acetylation (N-term)	10231	10483	14543	13064	12746	12430	10035	9101,8	12186	8976,4	6235,7	6323,2	8188,8	7673,4	7515,1	7717,8	5037,6	4542	6704,8	4879,1	0.83:0.84:1.09:1.02:1.00:1.03:0.67:0.60:0.89:0.65	12441	10215	7275,7	5290,9	0,73	227919	Nuclear pore complex protein Nup205 OS=Homo sapiens OX=9606 GN=NUP205 PE=1 SV=3	NUP205	-0,454031631	2,82E-17
976	102770	Q9ULX6	15,27	14	6	6		8687	8578	12138	10177	10901	10675	6067,4	7327,9	9133,2	7619,7	5533	5455,2	7561,9	6161,1	7135,3	6678,5	3454,3	4590,9	5470,5	4876,7	0.78:0.76:1.06:0.86:1.00:0.94:0.48:0.64:0.77:0.68	10193	7537,1	6420,8	4598,1	0,72	71640	A-kinase anchor protein 8-like OS=Homo sapiens OX=9606 GN=AKAP8L PE=1 SV=4	AKAP8L	-0,473931188	5,37E-16
1283	102709	Q9UNQ2	30,47	21	6	6		5179,3	5623	6959,7	6360,8	6323	6848,4	4475,1	4941,7	4983,8	4945,7	3238,6	3508,6	4072,7	4182,2	3854	4716,7	2753,1	2627,4	2833,1	2926,4	0.84:0.91:1.06:1.09:1.00:1.22:0.71:0.68:0.74:0.76	6215,7	4836,6	3928,8	2785	0,71	35236	Probable dimethyladenosine transferase OS=Homo sapiens OX=9606 GN=DIMT1 PE=1 SV=1	DIMT1	-0,49410907	3,39E-31
323	99235	Q9BSJ8-2	25,85	19	15	15		33227	31762	34595	26353	31002	25081	21703	19910	25066	22984	11472	9792,5	11855	10436	10329	8731,6	6775,9	6817,9	8593,1	7564,8	1.11:0.95:1.15:1.01:1.00:0.85:0.66:0.66:0.83:0.73	30337	22416	10436	7437,9	0,71	124003	Isoform 2 of Extended synaptotagmin-1 OS=Homo sapiens OX=9606 GN=ESYT1	ESYT1	-0,49410907	1,41E-26
1591	105175	A8K2S7	20,81	11	3	3		2164	1726,2	3027,6	2221,7	2297,3	2400,6	1411,5	1790,2	1792,5	1392	2164	1726,2	3027,6	2221,7	2297,3	2400,6	1411,5	1790,2	1792,5	1392	0.94:0.75:1.32:0.97:1.00:1.04:0.61:0.78:0.78:0.61	2306,2	1596,5	2306,2	1596,5	0,69	38947	cDNA FLJ77865 OS=Homo sapiens OX=9606 PE=2 SV=1	UBAC2	-0,535331733	1,55E-21
1539	105153	A0A024R2T5	16,62	3	2	2		2725,9	2791,7	3875,2	2723,9	3055,9	2972,9	1960	1750,7	2743,4	1861,5	2725,9	2791,7	3875,2	2723,9	3055,9	2972,9	1960	1750,7	2743,4	1861,5	0.89:0.91:1.27:0.89:1.00:0.97:0.64:0.57:0.90:0.61	3024,3	2078,9	3024,3	2078,9	0,69	92874	CUB domain containing protein 1 isoform CRA_a OS=Homo sapiens OX=9606 GN=CDCP1 PE=4 SV=1	CDCP1	-0,535331733	2,40E-17
1096	100297	A0A384NPH0	26,57	7	5	3		2164,9	2148,9	1811,1	1602,3	1728,6	1700,3	1098,4	1203,1	1480,5	1241,8	2164,9	2148,9	1811,1	1602,3	1728,6	1700,3	1098,4	1203,1	1480,5	1241,8	1.25:1.24:1.05:0.93:1.00:0.98:0.64:0.70:0.86:0.72	1859,4	1256	1859,4	1256	0,68	67689	Epididymis secretory sperm binding protein OS=Homo sapiens OX=9606 PE=2 SV=1	NA	-0,556393349	2,69E-27
1734	109094	B1Q2B0	18,23	2	1	1		837,83	966,93	899,62	641,53	639,12	788,28	0	582,82	585,05	462,03	837,83	966,93	899,62	641,53	639,12	788,28	0	582,82	585,05	462,03	1.31:1.51:1.41:1.00:1.00:1.23:0:0.91:0.92:0.72	795,55	543,3	795,55	543,3	0,68	101313	URCC5 OS=Homo sapiens OX=9606 GN=URCC5 PE=2 SV=1	NFXL1	-0,556393349	5,89E-19
539	98194	Q9BZF1	26,4	22	15	13		27165	26347	24351	19095	23165	21851	14675	15880	18452	14893	12055	11731	9435,9	8029	10082	10205	5876,9	7150,4	7815,7	6130,9	1.20:1.16:0.94:0.80:1.00:1.01:0.58:0.71:0.78:0.61	23792	16244	10386	6917,5	0,67	101196	Oxysterol-binding protein-related protein 8 OS=Homo sapiens OX=9606 GN=OSBPL8 PE=1 SV=3	OSBPL8	-0,577766999	3,98E-27
2102	108968	O00400	24,93	5	2	2		1751,8	1960	1969,6	1343,2	2073,6	2061,1	1144,5	1088,1	1380,7	1394,1	1751,8	1960	1969,6	1343,2	2073,6	2061,1	1144,5	1088,1	1380,7	1394,1	0.84:0.95:0.95:0.65:1.00:0.99:0.55:0.52:0.67:0.67	1859,9	1251,8	1859,9	1251,8	0,67	60909	Acetyl-coenzyme A transporter 1 OS=Homo sapiens OX=9606 GN=SLC33A1 PE=1 SV=1	SLC33A1	-0,577766999	1,17E-25
3070	118052	Q6NTF9	33,87	4	1	1		3151,9	3130,4	3793,7	2750,5	3336,9	2586,8	2102,3	2137,6	2035,9	1959,6	3151,9	3130,4	3793,7	2750,5	3336,9	2586,8	2102,3	2137,6	2035,9	1959,6	0.94:0.94:1.14:0.82:1.00:0.78:0.63:0.64:0.61:0.59	3125	2058,8	3125	2058,8	0,66	39202	Rhomboid domain-containing protein 2 OS=Homo sapiens OX=9606 GN=RHBDD2 PE=2 SV=2	RHBDD2	-0,59946207	1,35E-34
1537	99940	P50542-4	18,69	12	5	5		3681,4	4369	4924,8	3744,8	3111	2843,8	2006,2	2464,1	3431,5	2255,3	2661,4	3076,7	3472,5	2623,1	2632,1	1916,9	1480,3	1829,6	2235	1415,8	1.01:1.17:1.32:1.00:1.00:0.73:0.56:0.70:0.85:0.54	3879,8	2614,4	2730,4	1815,3	0,66	72291	Isoform 4 of Peroxisomal targeting signal 1 receptor OS=Homo sapiens OX=9606 GN=PEX5	PEX5	-0,59946207	2,04E-19
43	98361	P78527	19,79	26	91	91	Oxidation (M)	200010	195050	328920	256780	285110	283180	159950	176560	223470	189580	30073	31536	66499	41321	59359	52278	21542	26162	44379	28383	0.51:0.53:1.12:0.70:1.00:0.88:0.36:0.44:0.75:0.48	261950	189530	46907	30116	0,64	469093	DNA-dependent protein kinase catalytic subunit OS=Homo sapiens OX=9606 GN=PRKDC PE=1 SV=3	PRKDC	-0,64385619	1,62E-20
1558	113339	P18077	19,59	21	3	3	Oxidation (M)	10529	8214,8	17337	13185	14059	14804	9652,9	6848	8121	8877,3	9978,6	7685,2	16900	12662	13578	14112	9211,7	6285,6	7651,4	7747,3	0.73:0.57:1.24:0.93:1.00:1.04:0.68:0.46:0.56:0.57	13284	8848,6	12749	8197,8	0,64	12538	60S ribosomal protein L35a OS=Homo sapiens OX=9606 GN=RPL35A PE=1 SV=2	RPL35A	-0,64385619	2,57E-20
1831	101959	A0A024RD09	15,87	3	2	2		1595,8	1595,8	2884,1	2366,2	2668,6	2620,1	965,67	633,78	1770	1049,5	1595,8	1595,8	2884,1	2366,2	2668,6	2620,1	965,67	633,78	1770	1049,5	0.60:0.60:1.08:0.89:1.00:0.98:0.36:0.24:0.66:0.39	2288,4	1473	2288,4	1473	0,64	104061	Peroxisomal biogenesis factor 6 isoform CRA_a OS=Homo sapiens OX=9606 GN=PEX6 PE=4 SV=1	PEX6	-0,64385619	1,35E-16
168	97313	A0A0S2Z3G9	36,34	25	16	10		10312	10786	12965	9611,2	11087	10140	6653,9	6818,1	8065,9	7415,5	4232,6	5182,4	6265,9	4340,4	5245,6	4900,2	2987,6	3267,6	3502,5	2915,3	0.81:0.99:1.19:0.83:1.00:0.93:0.57:0.62:0.67:0.56	10817	7238,3	5027,8	3168,2	0,63	104854	Actinin alpha 4 isoform 1 (Fragment) OS=Homo sapiens OX=9606 GN=ACTN4 PE=2 SV=1	ACTN4	-0,666576266	4,57E-37
6	97033	A0A024R5C5	37,26	59	55	55	Oxidation (M)	10633000	10782000	12051000	9711000	9940400	10053000	5726100	6459900	7719400	6659900	2015600	1999700	2414400	1536500	2011800	1892800	1190800	1128400	1351800	1253100	1.00:0.99:1.20:0.76:1.00:0.94:0.59:0.56:0.67:0.62	10556000	6651700	1978500	1231000	0,62	129634	Pyruvate carboxylase OS=Homo sapiens OX=9606 GN=PC PE=4 SV=1	PC	-0,689659879	5,50E-38
3560	116548	B5MCA4	25,03	5	1	1		827,89	749,84	1046	709,81	918,77	668,5	519,23	577,09	401,17	544,69	827,89	749,84	1046	709,81	918,77	668,5	519,23	577,09	401,17	544,69	0.90:0.82:1.14:0.77:1.00:0.73:0.57:0.63:0.44:0.59	820,14	510,54	820,14	510,54	0,62	37893	Epithelial cell adhesion molecule OS=Homo sapiens OX=9606 GN=EPCAM PE=1 SV=1	EPCAM	-0,689659879	9,33E-26
1732	100464	Q8NEN9	20,53	1	1	1		1543,8	1062,8	1416,1	850,37	811,02	1041,1	576,53	852,66	651,49	691,45	1543,8	1062,8	1416,1	850,37	811,02	1041,1	576,53	852,66	651,49	691,45	1.90:1.31:1.75:1.05:1.00:1.28:0.71:1.05:0.80:0.85	1120,9	693,03	1120,9	693,03	0,62	128563	PDZ domain-containing protein 8 OS=Homo sapiens OX=9606 GN=PDZD8 PE=1 SV=1	PDZD8	-0,689659879	2,95E-21
706	105835	J3KTL2	17,22	30	7	7		13034	13138	29661	22003	22463	22580	13045	13792	14711	14986	10425	10261	22653	17036	17610	17167	8636,9	10075	10218	10651	0.59:0.58:1.29:0.97:1.00:0.97:0.49:0.57:0.58:0.60	20480	14134	15859	9895,1	0,62	28329	Serine/arginine-rich-splicing factor 1 OS=Homo sapiens OX=9606 GN=SRSF1 PE=1 SV=1	SRSF1	-0,689659879	6,03E-18
1490	106420	Q9Y5M8	21,95	25	5	5		12576	12624	11337	9491,7	8184,4	9477,2	4774,3	6346,6	6896,7	6366,8	9524,7	9127,7	8298,9	7202,5	6279	7150,6	3474,3	5051,8	5148,9	5356,3	1.52:1.45:1.32:1.15:1.00:1.14:0.55:0.80:0.82:0.85	10615	6096,1	7930,6	4757,8	0,6	29702	Signal recognition particle receptor subunit beta OS=Homo sapiens OX=9606 GN=SRPRB PE=1 SV=3	SRPRB	-0,736965594	1,12E-22
1458	108107	A8KAQ6	48,63	7	2	2		5616,8	5130	4339,6	4753,6	5078,8	4282,7	2961,4	2713,7	2883,9	2895	5616,8	5130	4339,6	4753,6	5078,8	4282,7	2961,4	2713,7	2883,9	2895	1.11:1.01:0.85:0.94:1.00:0.84:0.58:0.53:0.57:0.57	4866,9	2863,5	4866,9	2863,5	0,59	45806	cDNA FLJ76490 highly similar to Homo sapiens ancient ubiquitous protein 1 (AUP1) transcript variant 2 mRNA OS=Homo sapiens OX=9606 PE=2 SV=1	NA	-0,76121314	2,34E-49
1553	141933	J3KQQ7	26,46	6	1	1		13959	19754	18244	10569	15516	18713	10833	8571,7	8818	10131	13959	19754	18244	10569	15516	18713	10833	8571,7	8818	10131	0.90:1.27:1.18:0.68:1.00:1.21:0.70:0.55:0.57:0.65	16126	9588,4	16126	9588,4	0,59	24357	Vascular non-inflammatory molecule 2 OS=Homo sapiens OX=9606 GN=VNN2 PE=1 SV=1	VNN2	-0,76121314	3,47E-27
2373	103758	Q6NUQ4	33,47	2	1	1		1119,9	1013,1	916,93	948,71	671,16	1071,8	529,28	530,92	594,65	567,56	1119,9	1013,1	916,93	948,71	671,16	1071,8	529,28	530,92	594,65	567,56	1.67:1.51:1.37:1.41:1.00:1.60:0.79:0.79:0.89:0.85	956,92	555,61	956,92	555,61	0,58	77151	Transmembrane protein 214 OS=Homo sapiens OX=9606 GN=TMEM214 PE=1 SV=2	TMEM214	-0,785875195	3,39E-34
174	98678	P16144-2	20,92	17	22	22		42506	44312	76583	59073	64229	66774	24771	21978	35838	29222	12678	12073	21121	14565	17558	17422	8097,2	7050,6	11194	10761	0.72:0.69:1.20:0.83:1.00:0.99:0.46:0.40:0.64:0.61	58913	28378	15903	9275,8	0,58	195012	Isoform Beta-4A of Integrin beta-4 OS=Homo sapiens OX=9606 GN=ITGB4	ITGB4	-0,785875195	1,20E-21
2058	116792	Q9H3K6	18,18	19	1	1		372,06	465,9	988,29	656,47	494,27	572,34	392,28	314,84	327,76	0	372,06	465,9	988,29	656,47	494,27	572,34	392,28	314,84	327,76	0	0.75:0.94:2.00:1.33:1.00:1.16:0.79:0.64:0.66:0	591,55	344,96	591,55	344,96	0,58	10117	BolA-like protein 2 OS=Homo sapiens OX=9606 GN=BOLA2 PE=1 SV=1	BOLA2	-0,785875195	6,61E-19
1494	115959	Q9Y646	45,92	4	2	2		22947	22772	20719	24516	17516	23608	11693	13485	11778	13494	22947	22772	20719	24516	17516	23608	11693	13485	11778	13494	1.31:1.30:1.18:1.40:1.00:1.35:0.67:0.77:0.67:0.77	22013	12613	22013	12613	0,57	51888	Carboxypeptidase Q OS=Homo sapiens OX=9606 GN=CPQ PE=1 SV=1	CPQ	-0,810966176	1,20E-46
109	98978	P27708	20,99	21	37	36	Acetylation (N-term)	93908	94439	148020	125310	132100	135650	59101	71052	76769	78178	19548	19970	29706	26584	28888	28566	9745,2	15225	12667	17621	0.68:0.69:1.03:0.92:1.00:0.99:0.34:0.53:0.44:0.61	122510	73327	25543	14674	0,57	242981	CAD protein OS=Homo sapiens OX=9606 GN=CAD PE=1 SV=3	CAD	-0,810966176	1,02E-21
2468	117806	Q9H490	41,26	6	2	2		3896	4267,3	3933,4	2939,4	3172,9	3274,5	2143,6	1995,9	1735,3	2130,8	3896	4267,3	3933,4	2939,4	3172,9	3274,5	2143,6	1995,9	1735,3	2130,8	1.23:1.34:1.24:0.93:1.00:1.03:0.68:0.63:0.55:0.67	3580,6	2001,4	3580,6	2001,4	0,56	50052	Phosphatidylinositol glycan anchor biosynthesis class U protein OS=Homo sapiens OX=9606 GN=PIGU PE=1 SV=3	PIGU	-0,836501268	5,50E-42
2132	113816	F8WCT1	17,67	5	1	1		2271,1	2631,6	5214,2	4005,3	5221,7	5494,8	2198,8	2041,9	2782,9	2174,8	2271,1	2631,6	5214,2	4005,3	5221,7	5494,8	2198,8	2041,9	2782,9	2174,8	0.43:0.50:1.00:0.77:1.00:1.05:0.42:0.39:0.53:0.42	4139,8	2299,6	4139,8	2299,6	0,56	25618	ADP-ribosylation factor-like protein 6-interacting protein 4 OS=Homo sapiens OX=9606 GN=ARL6IP4 PE=1 SV=1	ARL6IP4	-0,836501268	2,14E-18
193	98535	V5J3L2	23,46	40	21	20		149830	159050	133650	114690	109180	117380	51177	60928	80432	77059	54410	58384	47017	42665	39508	45351	16875	27137	29018	32876	1.38:1.48:1.19:1.08:1.00:1.15:0.43:0.69:0.73:0.83	132070	67928	47889	26476	0,55	77407	STIM1 OS=Homo sapiens OX=9606 GN=STIM1 PE=2 SV=1	STIM1	-0,862496476	3,47E-24
2305	109623	Q9NV06	21,9	4	1	1		482,39	479,32	595,8	342,99	318,16	596,39	297,5	315,84	208,41	206,93	482,39	479,32	595,8	342,99	318,16	596,39	297,5	315,84	208,41	206,93	1.52:1.51:1.87:1.08:1.00:1.87:0.94:0.99:0.66:0.65	469,17	257,17	469,17	257,17	0,55	51402	DDB1- and CUL4-associated factor 13 OS=Homo sapiens OX=9606 GN=DCAF13 PE=1 SV=2	DCAF13	-0,862496476	1,26E-22
2038	130716	A0A096WXL7	21,17	13	1	1		3686	3762,6	6760,7	4779,4	5672,9	5301,1	2678,4	1959,3	3515,3	2874	3686	3762,6	6760,7	4779,4	5672,9	5301,1	2678,4	1959,3	3515,3	2874	0.65:0.66:1.19:0.84:1.00:0.93:0.47:0.35:0.62:0.51	4993,8	2756,7	4993,8	2756,7	0,55	8013	ATP synthase protein 8 OS=Homo sapiens OX=9606 GN=ATP8 PE=3 SV=1	ATP8	-0,862496476	6,76E-22
1781	102727	P33897	18,54	6	3	3		2429,6	2886,7	3999	2926	1924,2	3126,1	1277,8	1293,5	2335,6	1468,5	2429,6	2886,7	3999	2926	1924,2	3126,1	1277,8	1293,5	2335,6	1468,5	1.26:1.50:2.08:1.52:1.00:1.62:0.66:0.67:1.21:0.76	2881,9	1593,8	2881,9	1593,8	0,55	82937	ATP-binding cassette sub-family D member 1 OS=Homo sapiens OX=9606 GN=ABCD1 PE=1 SV=2	ABCD1	-0,862496476	2,88E-19
1750	101534	Q9Y2H6	17,29	3	3	3		2658,1	3423,6	3643,3	2485,5	3031,7	2368,2	955,78	1530,5	2136,8	1511	2658,1	3423,6	3643,3	2485,5	3031,7	2368,2	955,78	1530,5	2136,8	1511	0.88:1.13:1.20:0.82:1.00:0.78:0.32:0.50:0.70:0.50	3048,4	1680,9	3048,4	1680,9	0,55	131852	Fibronectin type-III domain-containing protein 3A OS=Homo sapiens OX=9606 GN=FNDC3A PE=1 SV=4	FNDC3A	-0,862496476	5,13E-18
1694	114639	P16930-2	41,2	9	3	3		18976	19610	22446	18925	15931	17120	11598	9633,7	10654	9031,8	18976	19610	22446	18925	15931	17120	11598	9633,7	10654	9031,8	1.19:1.23:1.41:1.19:1.00:1.07:0.73:0.60:0.67:0.57	18835	10229	18835	10229	0,54	38614	Isoform 2 of Fumarylacetoacetase OS=Homo sapiens OX=9606 GN=FAH	FAH	-0,888968688	6,31E-42
248	99563	Q14517	29,02	3	10	10		11332	11786	10529	8705,5	9575,3	6759,2	4909,6	5028,3	7231,9	4670,4	4941	4906,4	4517,7	3724,2	4762,9	2942,5	2169,4	2201,2	2946,6	1973,1	1.04:1.03:0.95:0.78:1.00:0.62:0.46:0.46:0.62:0.41	9913,3	5623,5	4299,1	2322,6	0,54	506278	Protocadherin Fat 1 OS=Homo sapiens OX=9606 GN=FAT1 PE=1 SV=2	FAT1	-0,888968688	9,55E-30
2674	115239	Q9NVV0	21,47	4	1	1		1179,1	1182,2	1112,8	1076,8	938,04	952,6	703,15	542,03	642,42	419,56	1179,1	1182,2	1112,8	1076,8	938,04	952,6	703,15	542,03	642,42	419,56	1.26:1.26:1.19:1.15:1.00:1.02:0.75:0.58:0.68:0.45	1073,6	576,79	1073,6	576,79	0,54	32510	Trimeric intracellular cation channel type B OS=Homo sapiens OX=9606 GN=TMEM38B PE=1 SV=1	TMEM38B	-0,888968688	3,39E-22
1819	110819	P57088	20,37	9	2	2		5360,9	5506,5	6496,5	3627,7	5520,6	5866,2	2452,9	2112,5	3527	3586,4	5360,9	5506,5	6496,5	3627,7	5520,6	5866,2	2452,9	2112,5	3527	3586,4	0.97:1.00:1.18:0.66:1.00:1.06:0.44:0.38:0.64:0.65	5396,4	2919,7	5396,4	2919,7	0,54	27978	Transmembrane protein 33 OS=Homo sapiens OX=9606 GN=TMEM33 PE=1 SV=2	TMEM33	-0,888968688	4,27E-21
2675	110072	Q86UL3	19,54	3	1	1		728,28	440,84	828,9	359,9	709,72	367,39	272,26	295,44	388,11	249,21	728,28	440,84	828,9	359,9	709,72	367,39	272,26	295,44	388,11	249,21	1.03:0.62:1.17:0.51:1.00:0.52:0.38:0.42:0.55:0.35	572,51	301,26	572,51	301,26	0,53	52071	Glycerol-3-phosphate acyltransferase 4 OS=Homo sapiens OX=9606 GN=GPAT4 PE=1 SV=1	GPAT4	-0,915935735	2,88E-20
476	98312	Q9P246	38,84	23	14	13		46678	49794	45986	33419	35902	33312	19318	18017	26343	17754	24088	24210	22160	16172	19176	16367	10382	10114	12315	9348,5	1.26:1.26:1.16:0.84:1.00:0.85:0.54:0.53:0.64:0.49	42037	21435	20362	10624	0,52	83971	Stromal interaction molecule 2 OS=Homo sapiens OX=9606 GN=STIM2 PE=1 SV=2	STIM2	-0,943416472	1,45E-39
2401	114736	Q9H3N1	35,53	4	1	1		1441,2	1676,4	1244,6	1143,5	1056,8	1150,8	677,14	662,2	541,22	771,43	1441,2	1676,4	1244,6	1143,5	1056,8	1150,8	677,14	662,2	541,22	771,43	1.36:1.59:1.18:1.08:1.00:1.09:0.64:0.63:0.51:0.73	1285,5	663	1285,5	663	0,52	31791	Thioredoxin-related transmembrane protein 1 OS=Homo sapiens OX=9606 GN=TMX1 PE=1 SV=1	TMX1	-0,943416472	2,95E-36
2095	115417	Q96N66	29,89	6	2	2		8044,9	8386,5	9391,7	7488,3	8098,9	7306,1	3625,9	4095,8	5207,1	4025,6	8044,9	8386,5	9391,7	7488,3	8098,9	7306,1	3625,9	4095,8	5207,1	4025,6	0.99:1.04:1.16:0.92:1.00:0.90:0.45:0.51:0.64:0.50	8119,4	4238,6	8119,4	4238,6	0,52	52765	Lysophospholipid acyltransferase 7 OS=Homo sapiens OX=9606 GN=MBOAT7 PE=1 SV=2	MBOAT7	-0,943416472	1,29E-30
857	98441	Q9NTJ3	19,61	2	2	2		1926,6	1995,1	2365,7	2966,8	3427	2408,5	910,88	1345,1	1828,6	1086,2	1926,6	1995,1	2365,7	2966,8	3427	2408,5	910,88	1345,1	1828,6	1086,2	0.56:0.58:0.69:0.87:1.00:0.70:0.27:0.39:0.53:0.32	2515	1292,7	2515	1292,7	0,51	147182	Structural maintenance of chromosomes protein 4 OS=Homo sapiens OX=9606 GN=SMC4 PE=1 SV=2	SMC4	-0,971430848	2,45E-20
616	101362	A0A024R3D8	24,61	22	9	9		30543	36653	43556	33564	31619	32904	14580	16029	19935	15834	14791	18833	23113	16851	18153	18370	7484,2	8899,2	12491	8027,5	0.81:1.04:1.27:0.93:1.00:1.01:0.41:0.49:0.69:0.44	35562	16903	19108	9534,3	0,5	68969	Acetyltransferase component of pyruvate dehydrogenase complex OS=Homo sapiens OX=9606 GN=DLAT PE=3 SV=1	DLAT	-1	2,45E-25
14	97077	P05165	20,55	52	33	23	Oxidation (M)	2084500	2167700	2476500	1980000	1999500	1992700	870190	993290	1273300	1152800	579980	611340	731700	541020	575280	510000	162710	309620	370300	328610	1.01:1.06:1.27:0.94:1.00:0.89:0.28:0.54:0.64:0.57	2116800	1072800	591550	293050	0,5	80059	Propionyl-CoA carboxylase alpha chain mitochondrial OS=Homo sapiens OX=9606 GN=PCCA PE=1 SV=4	PCCA	-1	2,82E-21
1981	103440	Q5VV42	37,32	4	2	2		3837,7	3837,3	3756,3	2438,9	3059,8	2726,8	1735,8	1381,4	1865,3	1468,9	3837,7	3837,3	3756,3	2438,9	3059,8	2726,8	1735,8	1381,4	1865,3	1468,9	1.25:1.25:1.23:0.80:1.00:0.89:0.57:0.45:0.61:0.48	3276,1	1612,8	3276,1	1612,8	0,49	65112	Threonylcarbamoyladenosine tRNA methylthiotransferase OS=Homo sapiens OX=9606 GN=CDKAL1 PE=1 SV=1	CDKAL1	-1,029146346	4,79E-38
763	98015	Q8IVT2	20,4	11	5	5		6032,7	5756	4685,9	3292,1	2637,2	3350,7	2292,5	2464,7	2313,6	2205,7	4210,6	4171,1	3553,9	2417,5	1675,2	2264,4	1422,2	1790,3	1702	1397,3	2.51:2.49:2.12:1.44:1.00:1.35:0.85:1.07:1.02:0.83	4460,1	2319,1	3216,5	1577,9	0,49	75357	Mitotic interactor and substrate of PLK1 OS=Homo sapiens OX=9606 GN=MISP PE=1 SV=1	MISP	-1,029146346	3,98E-21
1712	101906	Q86Y07	30,4	6	2	2		3769,3	4024,7	2745,1	2465,7	2395,7	2762,4	1648,3	1053,1	1602,5	1340,9	3769,3	4024,7	2745,1	2465,7	2395,7	2762,4	1648,3	1053,1	1602,5	1340,9	1.57:1.68:1.15:1.03:1.00:1.15:0.69:0.44:0.67:0.56	3027,1	1411,2	3027,1	1411,2	0,47	58141	Serine/threonine-protein kinase VRK2 OS=Homo sapiens OX=9606 GN=VRK2 PE=1 SV=3	VRK2	-1,089267338	3,98E-31
1295	109084	O75396	30	21	3	3		17671	17557	16891	11884	14080	13511	6320,2	6343,7	9336,7	5933,8	17671	17557	16891	11884	14080	13511	6320,2	6343,7	9336,7	5933,8	1.26:1.25:1.20:0.84:1.00:0.96:0.45:0.45:0.66:0.42	15266	6983,6	15266	6983,6	0,46	24593	Vesicle-trafficking protein SEC22b OS=Homo sapiens OX=9606 GN=SEC22B PE=1 SV=4	SEC22B	-1,120294234	1,00E-30
3338	113372	Q96QD9	26,16	5	1	1		731,69	881,83	1121	738,69	920,63	594,72	454,65	441,82	371,55	263,63	731,69	881,83	1121	738,69	920,63	594,72	454,65	441,82	371,55	263,63	0.79:0.96:1.22:0.80:1.00:0.65:0.49:0.48:0.40:0.29	831,42	382,91	831,42	382,91	0,46	35818	UAP56-interacting factor OS=Homo sapiens OX=9606 GN=FYTTD1 PE=1 SV=3	FYTTD1	-1,120294234	6,92E-27
788	99367	O43933	36,93	7	8	8		9489,1	9463	15315	11958	12916	13367	4748,9	5218	5460,4	6423,3	4576,9	4561,5	6899,4	5958	6672,1	6706,6	2264,3	2379,1	2334,8	3296,4	0.69:0.68:1.03:0.89:1.00:1.01:0.34:0.36:0.35:0.49	12085	5462,6	5895,7	2568,6	0,44	142867	Peroxisome biogenesis factor 1 OS=Homo sapiens OX=9606 GN=PEX1 PE=1 SV=1	PEX1	-1,184424571	1,17E-37
906	105769	O95292	31,94	31	5	4		14200	14935	11698	10580	11773	12265	4682,7	4818,2	6975,3	4964,9	12748	13126	10241	9348,8	10578	11267	4206,2	4330	6340,8	4964,9	1.21:1.24:0.97:0.88:1.00:1.07:0.40:0.41:0.60:0.47	12575	5493,6	11218	4960,5	0,44	27228	Vesicle-associated membrane protein-associated protein B/C OS=Homo sapiens OX=9606 GN=VAPB PE=1 SV=3	VAPB	-1,184424571	1,15E-32
983	103497	O75381	20,09	16	5	5		20030	21188	22941	18371	20971	21295	7449,7	7949,4	13732	8848,2	17498	17828	19871	15728	17775	18589	6300,5	6281,1	11926	7453,3	0.98:1.00:1.12:0.88:1.00:1.05:0.35:0.35:0.67:0.42	21245	9494,8	18328	7990,3	0,44	41237	Peroxisomal membrane protein PEX14 OS=Homo sapiens OX=9606 GN=PEX14 PE=1 SV=1	PEX14	-1,184424571	8,13E-21
487	103507	P50402	58,06	52	11	11	Oxidation (M)	118430	118940	108850	89992	93871	105520	34811	40029	40557	36452	54858	54371	46756	48769	46271	56898	20357	24825	21467	22209	1.19:1.18:1.01:1.05:1.00:1.23:0.44:0.54:0.46:0.48	107540	38096	51321	22215	0,43	28994	Emerin OS=Homo sapiens OX=9606 GN=EMD PE=1 SV=1	EMD	-1,217591435	8,71E-59
2137	116578	Q96ME4	42,46	13	1	1		3963,4	5034	3897,7	5675,1	6126,1	3988	1653,7	2175,3	2198,7	2182,6	3963,4	5034	3897,7	5675,1	6126,1	3988	1653,7	2175,3	2198,7	2182,6	0.65:0.82:0.64:0.93:1.00:0.65:0.27:0.36:0.36:0.36	4780,7	2052,6	4780,7	2052,6	0,43	19163	cDNA FLJ32471 fis clone SKNMC2000322 highly similar to Peptidyl-tRNA hydrolase 2 mitochondrial OS=Homo sapiens OX=9606 PE=2 SV=2	NA	-1,217591435	3,47E-43
189	97978	A0A024R5F4	46,75	31	21	21		138990	149150	149390	110160	113800	100020	48398	44242	63900	51620	46957	51725	52060	38541	37834	35923	15931	17716	21781	17769	1.24:1.37:1.38:1.02:1.00:0.95:0.42:0.47:0.58:0.47	127630	52040	43840	18299	0,42	88368	Carnitine palmitoyltransferase 1A (Liver) isoform CRA_a OS=Homo sapiens OX=9606 GN=CPT1A PE=3 SV=1	CPT1A	-1,251538767	1,78E-47
209	98094	Q6IAX9	45,33	32	17	17	Oxidation (M)	144150	152290	140960	120590	127360	128520	42771	42625	53559	44232	45706	45453	50028	36346	42737	40082	16998	17090	21548	16302	1.07:1.06:1.17:0.85:1.00:0.94:0.40:0.40:0.50:0.38	135650	46614	43392	17984	0,41	69894	SRPR protein OS=Homo sapiens OX=9606 GN=SRPR PE=2 SV=1	SRPR	-1,286304185	4,68E-46
236	97215	Q86UP2	39,82	15	13	13		26428	24093	22306	17232	20828	17924	8773,8	9073,2	10428	8190,8	8577	8075,6	7360,3	5158,2	6742,8	6238,3	2937,3	2309,8	3333,2	2347,3	1.27:1.20:1.09:0.76:1.00:0.93:0.44:0.34:0.49:0.35	21777	9602,8	7025,4	2911,4	0,41	156275	Kinectin OS=Homo sapiens OX=9606 GN=KTN1 PE=1 SV=1	KTN1	-1,286304185	1,51E-40
1866	105753	B3KSE0	24,46	5	1	1		742,04	812,15	397,05	558,81	863,16	273,41	0	244,33	252,07	191,8	742,04	812,15	397,05	558,81	863,16	273,41	0	244,33	252,07	191,8	0.86:0.94:0.46:0.65:1.00:0.32:0:0.28:0.29:0.22	607,77	229,4	607,77	229,4	0,38	35961	Heme oxygenase OS=Homo sapiens OX=9606 PE=2 SV=1	HMOX2	-1,395928676	3,47E-25
300	97683	A0A024R9D2	44,48	34	14	10		53006	59193	53848	40359	36375	38750	13052	16533	21418	15469	26770	26842	28697	20871	22957	18045	7396,7	7724,5	11504	7651,1	1.17:1.17:1.25:0.91:1.00:0.79:0.32:0.34:0.50:0.33	47843	16860	24030	8569,2	0,36	63837	Metadherin isoform CRA_a OS=Homo sapiens OX=9606 GN=mTbH PE=4 SV=1	mTbH	-1,473931188	3,31E-45
1116	101947	Q53EU6	39,23	17	6	6		21554	22938	15978	12162	14742	16247	5849,5	4507	6343,4	5372,3	16320	17278	10784	8029	10662	11992	3919,3	3737,1	5385,2	4762	1.53:1.62:1.01:0.75:1.00:1.12:0.37:0.35:0.51:0.45	17270	5580,4	12511	4450,9	0,36	48705	Glycerol-3-phosphate acyltransferase 3 OS=Homo sapiens OX=9606 GN=GPAT3 PE=1 SV=2	GPAT3	-1,473931188	5,89E-40
2325	107277	P41227	18,97	8	1	1		1363,7	1144,9	1262,9	1304,6	1860,1	1871	330,87	385,68	468,83	938,8	1363,7	1144,9	1262,9	1304,6	1860,1	1871	330,87	385,68	468,83	938,8	0.73:0.62:0.68:0.70:1.00:1.01:0.18:0.21:0.25:0.50	1467,9	531,04	1467,9	531,04	0,36	26458	N-alpha-acetyltransferase 10 OS=Homo sapiens OX=9606 GN=NAA10 PE=1 SV=1	NAA10	-1,473931188	1,07E-19
2716	110274	A0A024R9M9	42,76	6	1	1		1455,5	1417,9	1312,6	1214,5	1136,4	1110,9	439,54	527,33	400,77	369,87	1455,5	1417,9	1312,6	1214,5	1136,4	1110,9	439,54	527,33	400,77	369,87	1.28:1.25:1.16:1.07:1.00:0.98:0.39:0.46:0.35:0.33	1274,6	434,37	1274,6	434,37	0,34	22456	Calcium binding protein P22 isoform CRA_a OS=Homo sapiens OX=9606 GN=CHP PE=4 SV=1	CHP1	-1,556393349	1,74E-43
1333	103198	Q5JTV8	28,15	7	3	2		2601,9	2737,4	2106,1	2040,2	1778,3	2619,8	697,43	857,47	505,71	991,88	2601,9	2737,4	2106,1	2040,2	1778,3	2619,8	697,43	857,47	505,71	991,88	1.46:1.54:1.18:1.15:1.00:1.47:0.39:0.48:0.28:0.56	2314	763,12	2314	763,12	0,33	66248	Torsin-1A-interacting protein 1 OS=Homo sapiens OX=9606 GN=TOR1AIP1 PE=1 SV=2	TOR1AIP1	-1,59946207	7,08E-29
1821	113986	Q8N5K1	24,87	26	3	3		41900	41253	37128	27793	28855	22158	6088,4	11501	14449	11358	41900	41253	37128	27793	28855	22158	6088,4	11501	14449	11358	1.45:1.43:1.29:0.96:1.00:0.77:0.21:0.40:0.50:0.39	33181	10849	33181	10849	0,33	15278	CDGSH iron-sulfur domain-containing protein 2 OS=Homo sapiens OX=9606 GN=CISD2 PE=1 SV=1	CISD2	-1,59946207	1,35E-25
386	101182	A0A024R3R5	41,51	20	10	1		20720	22532	12680	14022	12684	16211	4570	4441,6	6933,8	4934,6	20720	22532	12680	14022	12684	16211	4570	4441,6	6933,8	4934,6	1.63:1.78:1.00:1.11:1.00:1.28:0.36:0.35:0.55:0.39	16475	5220	16475	5220	0,32	70730	Lamin B receptor isoform CRA_a OS=Homo sapiens OX=9606 GN=LBR PE=4 SV=1	hLBR	-1,64385619	3,09E-42
382	101181	Q14739	36,1	20	10	1		14599	13581	7213,3	9443,6	9412,2	9897	2509	3713,9	3040,5	4440,4	14599	13581	7213,3	9443,6	9412,2	9897	2509	3713,9	3040,5	4440,4	1.55:1.44:0.77:1.00:1.00:1.05:0.27:0.39:0.32:0.47	10691	3425,9	10691	3425,9	0,32	70703	Delta(14)-sterol reductase LBR OS=Homo sapiens OX=9606 GN=LBR PE=1 SV=2	LBR	-1,64385619	7,94E-37
101	97202	A0A024RBH2	28,84	49	27	27	Oxidation (M)	616320	637440	610420	492680	461010	453100	130590	154180	207890	177260	148490	142490	142110	124460	110290	108590	26366	37940	50924	42664	1.35:1.29:1.29:1.13:1.00:0.98:0.24:0.34:0.46:0.39	546740	168420	129410	39474	0,31	66023	Cytoskeleton-associated protein 4 isoform CRA_c OS=Homo sapiens OX=9606 GN=CKAP4 PE=4 SV=1	CKAP4	-1,689659879	1,45E-29
269	98227	Q9Y2U8	62,79	23	12	12	Acetylation (N-term)	77294	85492	74242	54997	61230	64756	18684	17807	21827	17167	35499	37639	35101	24446	29288	30691	9534,1	8393,9	10475	8297,9	1.21:1.29:1.20:0.83:1.00:1.05:0.33:0.29:0.36:0.28	69669	18871	32111	9175,1	0,29	99997	Inner nuclear membrane protein Man1 OS=Homo sapiens OX=9606 GN=LEMD3 PE=1 SV=2	LEMD3	-1,785875195	1,62E-63
2403	108111	Q9Y6I9	41,18	8	2	2		3466,3	3801,7	3176,9	2566,7	2735	2822,6	679,97	996,85	1027,4	786,22	3466,3	3801,7	3176,9	2566,7	2735	2822,6	679,97	996,85	1027,4	786,22	1.27:1.39:1.16:0.94:1.00:1.03:0.25:0.36:0.38:0.29	3094,9	872,61	3094,9	872,61	0,28	34189	Testis-expressed protein 264 OS=Homo sapiens OX=9606 GN=TEX264 PE=1 SV=1	TEX264	-1,836501268	6,61E-42
230	99191	Q14573	28,07	7	13	13		20618	20882	25119	18872	21797	19750	5240,9	6063,2	7413,6	4064,8	8772,7	8760	10996	8429,2	8760	8476,8	1927,9	3013,1	2939,1	1568,1	1.00:1.00:1.26:0.96:1.00:0.97:0.22:0.34:0.34:0.18	21173	6064,2	9032,5	2559	0,28	304105	Inositol 1 4 5-trisphosphate receptor type 3 OS=Homo sapiens OX=9606 GN=ITPR3 PE=1 SV=2	ITPR3	-1,836501268	8,51E-29
1680	101309	Q4KMQ2-2	38,8	6	3	3		6583,5	6871,4	4828	3242	4177	3337,6	688,91	744,56	1374	1023	6583,5	6871,4	4828	3242	4177	3337,6	688,91	744,56	1374	1023	1.58:1.65:1.16:0.78:1.00:0.80:0.16:0.18:0.33:0.24	4839,9	1130	4839,9	1130	0,23	108433	Isoform 2 of Anoctamin-6 OS=Homo sapiens OX=9606 GN=ANO6	ANO6	-2,120294234	1,58E-39
153	99660	P42167	40,21	52	16	2		28388	27614	22754	20957	20241	20399	4270,2	4024	6276,8	5950,1	28388	27614	22754	20957	20241	20399	4270,2	4024	6276,8	5950,1	1.40:1.36:1.12:1.04:1.00:1.01:0.21:0.20:0.31:0.29	23392	5130,3	23392	5130,3	0,22	50670	Lamina-associated polypeptide 2 isoforms beta/gamma OS=Homo sapiens OX=9606 GN=TMPO PE=1 SV=2	TMPO	-2,184424571	6,17E-41
1106	102450	P05556	40,96	9	5	5		35416	35820	30449	23174	26990	23904	4390	3482,5	5870,6	4495,1	26978	26985	25711	18347	22761	19705	3790,6	2566,1	4736,2	3868,6	1.19:1.19:1.13:0.81:1.00:0.87:0.17:0.11:0.21:0.17	29292	4971	23415	4151,8	0,18	88415	Integrin beta-1 OS=Homo sapiens OX=9606 GN=ITGB1 PE=1 SV=2	ITGB1	-2,473931188	1,10E-41
999	99961	Q9ULC5-3	33,58	9	5	4		15218	15285	17012	13614	14941	14669	1596,5	2729,7	2724,3	2331,6	12883	12783	14336	11319	12668	12307	1507,8	2729,7	2340,3	2039,5	1.02:1.01:1.13:0.89:1.00:0.97:0.12:0.22:0.18:0.16	15123	2543	12716	2288	0,18	82263	Isoform 2 of Long-chain-fatty-acid--CoA ligase 5 OS=Homo sapiens OX=9606 GN=ACSL5	ACSL5	-2,473931188	2,63E-34
791	98231	A8K134	63,85	3	4	2		168740	219610	273440	221100	230640	59764	2340,2	3238,2	3956,7	2046,8	168740	219610	273440	221100	230640	59764	2340,2	3238,2	3956,7	2046,8	0.73:0.95:1.19:0.96:1.00:0.26:0.02:0.02:0.02:0.02	195550	2895,5	195550	2895,5	0,02	164868	cDNA FLJ75245 highly similar to Homo sapiens carbamoyl-phosphate synthetase 1 mitochondrial (CPS1) mRNA OS=Homo sapiens OX=9606 PE=2 SV=1	NA	-5,64385619	1,41E-64
3391	120244	Q9NWU5-3	31,26	13	1	1		64052	3522,6	40749	3547,3	32523	52662	280,27	409,18	994,25	1146,6	64052	3522,6	40749	3547,3	32523	52662	280,27	409,18	994,25	1146,6	1.97:0.11:1.25:0.11:1.00:1.62:0.02:0.02:0.03:0.04	32843	707,59	32843	707,59	0,02	14509	Isoform 3 of 39S ribosomal protein L22 mitochondrial OS=Homo sapiens OX=9606 GN=MRPL22	MRPL22	-5,64385619	5,50E-32
